# Supplementary material for: Identification and Analysis of Long Repeats of Proteins at the Domain Level
Source: Front Bioeng Biotechnol. 2019 Oct 8;7:250. doi: 10.3389/fbioe.2019.00250 (PMC6795024; doi:10.3389/fbioe.2019.00250)
Supplement: Supplementary file 1 [file Data_Sheet_1.xlsx]

## Sheet: Repeats
Supplementary Data 1: Protein containing repeats of varying lengths (This data set was used to generate Figure-2).
UniProt ID	Sequence Length	Identified Repeats lengths of the Protein by RADAR
P22283	177	32; 12;
P19361	237	28;
P38903	758	20; 52; 47; 15;
P05078	256	16;		Supplementary Data: No of Repeats based on the sequence length
P0C9K6	269	56;
Q91FK7	419	53;		Sequence length Range	Total Sequences	Shorter Repeats (<50)	Long repeats (>50)	No of Repeats
A9CB92	181	12;		0-200	33983	9100	353	9453
Q65126	354	24; 23; 13; 37;		201-400	45052	25050	6798	31848
Q65141	277	25; 25;		401-600	24145	13171	8699	21870
P0C9Q6	358	26; 23; 40;		601-800	10355	4804	5009	9813
Q65258	353	21; 21;		801-1000	5548	2022	3280	5302
P23162	320	21; 26;		>1000	7861	1811	5629	7440
Q91FF8	115	14;		Total	126944	55958	29768	85726
Q91FD5	412	29; 39;
P21097	347	15; 10; 11;
Q9V785	478	22; 24; 14; 30;
Q9AJS8	524	31; 29; 25;
Q949M8	319	76; 16;
P31937	337	54;
A9AKG8	336	76; 12; 13;
Q1BTJ3	208	34;
A6WXX7	338	33;
D5SQS4	360	94;
Q1QBF3	333	37;
Q3IWG2	338	50; 26;
P0C9V5	543	37; 12; 17; 21;
Q5R4Q6	472	49;
P08909	461	77; 31;
A5X5Y0	457	15; 18; 17; 13;
P35365	371	72;
Q5IS65	441	33; 53;
Q6J163	411	30;
Q54XC1	593	148;
Q12471	398	17; 37; 27; 11;
P31072	480	47; 78;
A2YXS5	328	21; 25; 24;
O51240	236	23;
B8D7I7	335	40; 21; 42;
O18229	270	58;
Q54CJ3	237	32;
Q9J552	370	71;
P68712	118	29;
P24758	501	31; 11;
D4ATR3	771	23; 26; 30;
Q9VVW1	387	66;
O52972	353	97; 22;
P14197	479	14; 40; 11; 16;
Q8ZPB6	146	19;
Q7ATH9	480	28; 28; 30;
P29808	272	83;
Q9WVM8	426	33; 48;
Q8W471	728	19;
Q10343	335	32;
Q09136	386	55; 24;
Q52814	385	36; 73;
P32357	356	18;
Q0IXP9	776	10; 101; 18;
P86434	160	11; 26;
P17174	414	152;
O87320	406	72;
Q9VM95	489	39; 20; 25; 22;
Q01802	452	24; 36; 29;
Q8GW96	496	21; 27;
O67781	395	43;
P72173	399	23;
Q56114	397	49; 39;
B7U179	738	40; 22; 19;
Q694B6	385	174;
Q8WWZ7	1643	78; 23; 14; 13; 59; 177; 92; 14;
Q8IUA7	1625	31; 407; 46; 25;
Q552P3	835	12; 16; 16; 14; 24; 28; 27; 16; 23; 11; 23;
Q86UK0	2596	538; 17; 22;
Q54W24	768	15; 84; 50; 15;
Q9QY30	1322	559;
Q54JR2	1413	15; 15; 60; 155; 44; 11; 13;
Q54EK2	1329	541;
Q8SRV5	555	27; 60;
Q5R9Z5	710	180; 28; 24;
O29868	525	21; 73; 16;
B1KJL0	316	16;
P9WQG1	390	32;
Q9DBL1	433	17; 22;
Q58010	705	31; 20; 22; 18; 31;
Q4FZR5	418	112; 27;
Q9NDG8	605	96; 11;
Q43097	581	32; 73;
C8V9Y5	611	51;
Q7WDP2	620	26; 29;
Q15XV2	578	152;
Q9I3W8	578	23;
B3Q986	611	18; 150; 27;
Q8PFZ0	580	18; 33; 21;
Q869C3	738	11; 25; 13;
Q9SWS1	231	30;
Q03383	401	13;
P49582	503	72;
B3QV27	418	65; 40;
A5EVU0	395	20;
Q0BPA5	386	51; 48;
Q9ZKU5	404	29; 28; 24;
B2GKK6	411	72; 31;
P0CW05	409	90;
A4T166	387	17; 25;
Q6MBG3	396	31;
P73162	414	49;
Q95LF3	337	61;
O89039	363	28;
Q057R6	127	49;
B3EGP9	127	25;
Q1LKN5	144	13;
B1I1U5	132	14;
Q31HN9	128	20;
B1AJ32	116	46;
P63445	75	26;
Q9FHP1	478	125;
Q8NQC8	371	14; 26;
P0AE06	398	77; 13;
Q1QEB6	656	109; 47;
A9BAI8	350	79;
O95573	721	49;
A2VCW9	927	20; 20; 24;
O14192	475	18;
Q55128	390	28; 25; 16;
Q9C7F2	1248	129; 27; 307; 19; 22;
Q2U9L6	833	62; 22; 50; 21; 24; 50;
Q9SBB2	624	40;
P41233	2262	700; 42;
Q54BT5	1703	555; 30; 17;
Q55BC0	838	7; 102; 15;
Q9NRK6	739	26; 13;
Q8T6H8	1360	532; 13;
Q54P13	1594	39; 60; 42; 42; 38; 122; 58; 19; 18;
Q54NL1	1346	41; 120; 36; 127; 39; 15; 24;
O60706	1550	274;
P33897	746	28; 41; 33;
Q99LE6	629	147; 66;
Q8T689	799	16; 82; 11; 14;
P35020	258	17;
Q8N2K0	399	14; 41;
B7URJ0	475	27;
B8NKA3	630	27; 67; 28;
O74288	511	39; 30; 27; 20;
A1CQC3	506	30; 23;
Q802V6	433	57;
Q48726	398	38; 50;
Q9AXA6	307	31;
Q54IH6	566	23; 18; 51; 18; 15;
P42684	1183	53; 74; 91; 40;
Q5AUM3	321	15; 92;
Q54ET6	2365	450; 19; 15; 29; 28; 84;
Q06930	159	35;
Q9FGF8	392	41; 15; 40; 9;
B5SNZ6	385	112;
P12828	354	112;
Q06694	234	13;
Q7XEK4	1036	26; 128; 27; 39;
Q8JZN5	626	17;
P79274	431	33;
Q3SZB4	422	69;
P50544	657	46; 41; 77;
Q99J27	551	114;
Q502L1	502	45;
Q8RIS8	360	18; 40; 33;
Q9MA55	669	46; 21; 18;
O34847	326	23; 34;
B8H2N7	321	35;
B0BBP6	325	10;
Q7TTY7	320	15; 10;
C6VLJ0	268	20; 24;
B2A865	606	66; 16; 24; 26;
B8I941	289	19; 17;
A1WY04	337	12;
C6XMV9	347	43;
Q03M46	289	29;
Q9FIJ6	752	34; 20;
Q9XWZ2	618	79; 28; 36;
Q49163	808	112; 42; 41; 27;
O27743	781	179; 32;
Q3JK54	298	12; 20;
Q27459	621	50; 20;
Q96WN6	342	46;
Q56NL1	806	23; 14; 14; 36; 32; 14;
D0G895	738	40; 22;
P21192	771	19; 21; 23; 28; 21; 24;
Q3IKY9	593	48;
W4VSJ0	560	24; 15; 15;
Q10714	616	53;
G5EG88	546	16;
P17644	577	13; 14; 33; 23;
Q8JFN7	573	28; 27;
P04758	506	46; 33; 29;
P35903	532	44;
Q9UKV3	1342	27; 37; 32; 44; 28; 41; 13; 13;
B5RPW7	409	16; 32;
P0CL99	431	33;
Q88V41	398	14;
B8EIS2	405	25; 35;
Q98QX2	394	30; 17;
Q1QPW6	405	37; 20;
Q7MVI0	399	87;
Q5HNJ4	418	53;
Q9QY84	441	34; 13;
P49753	484	34; 22; 20; 33;
Q9Y305	440	15;
Q8HYL8	662	18; 86;
O65201	693	35; 68;
Q9QXD1	682	48; 47;
Q63448	701	21;
P13676	733	24; 21; 29;
A0PY92	139	18;
Q9RXR0	134	24;
O80644	412	88;
Q8NEB7	544	8; 97;
P9WMK1	145	40;
P0CW87	1551	21; 93; 175; 18;
Q59167	1597	57; 32; 129; 87; 18; 69; 19;
P27095	673	41; 31; 16;
A4WJG1	671	80; 24;
Q554Z5	689	24; 74;
Q96WT2	945	56; 59; 57; 21; 79; 19;
Q97B19	327	87; 10;
Q2T9W4	417	28; 60;
Q4R317	378	44; 17; 11;
Q8NW34	390	44; 14; 15;
A6SP81	694	15; 24; 30; 15; 37; 18;
Q7RUA4	741	24; 37; 13; 20; 25;
Q96355	257	32; 28;
P89680	1095	107; 40; 55;
P9WHP4	271	30;
P0C9P5	357	106;
Q91FF6	94	18;
Q67477	371	22; 40;
Q5R9X9	394	25; 26; 15; 12; 12;
Q9Z131	464	11; 42; 13;
P13475	247	17;
Q0D1U6	196	51;
Q833H5	230	11;
Q1AWF5	191	32;
A7X3S2	112	11;
P29180	66	13;
O12963	90	9;
Q9YGH0	104	10;
A3DIJ8	157	16;
O73859	63	17;
P83346	66	19;
Q91FB6	305	25; 33;
Q8RU95	599	15; 13; 25; 13; 11;
B6VP39	635	32; 91; 44; 12; 15;
P0C9V2	544	12; 22; 21; 14; 22;
P0C740	283	55;
P0C9U4	529	24; 23; 22;
Q7WC96	187	19;
Q25190	467	29; 45;
Q6TXD2	418	56;
O83142	594	91; 26; 42;
O95336	259	30; 22;
Q9PEG5	240	52;
Q1CFQ1	335	15; 39; 43;
A0A0A1HA03	458	75; 31;
P20989	193	20;
D4AYS6	717	24; 24; 37;
D4B3R7	223	12; 23;
O96570	545	10; 16; 19; 23;
Q01980	240	17;
O42717	146	17; 21;
O82567	390	32; 48; 37;
A8LKN7	321	17; 17;
A9G853	286	33; 24;
Q8TXF5	633	22; 22; 15; 19; 31; 13;
P26692	794	27; 71; 44; 19;
O29164	185	42; 34;
H8F3R6	767	118; 58;
A7MPD7	597	23;
P56161	665	118;
O76554	549	18;
Q23022	512	35; 23;
Q8SPU7	476	14; 21; 11;
P02718	523	51; 20;
P18916	520	29; 21;
Q07622	624	12;
Q7SH17	470	40; 19;
A2AKE7	347	23; 15; 21; 15;
O13907	493	52; 32;
O80526	425	14;
Q9DBK0	557	131; 20; 18;
Q9LMI7	676	85; 50; 19;
O34591	343	22;
O74936	701	17;
P27748	360	26; 28; 10;
Q23534	427	20;
O14561	157	31;
Q7W9J6	154	18;
O49285	454	99; 65;
P54246	599	33;
Q4WQG9	1020	70; 16; 15; 43; 15; 11; 40; 21;
G3KIM8	395	30;
Q48154	475	42; 14;
Q27549	695	42;
Q54Z60	675	24;
Q07341	324	17;
Q9H6R3	687	29; 20;
Q01718	298	33; 13;
Q9H568	367	58;
P57780	913	41; 18; 22;
C6D930	553	18; 59;
Q9BYD9	373	13;
Q5M876	320	15; 12;
P9WMB5	317	98;
O43184	910	19; 18; 19; 19; 8; 30; 24; 29;
O88839	865	30; 27; 13; 52; 19; 13; 11;
Q9Z1K9	828	59; 51; 12;
P18825	463	57; 15; 12;
Q9UKF2	791	15; 52; 41; 50; 28;
Q8IG39	389	24;
Q80SY6	361	22; 16;
Q6NVV9	413	159;
O35227	790	44; 29;
Q05910	827	21; 23; 11; 10; 18; 18; 18;
P97275	659	17; 52;
Q28FE8	473	58; 58;
P0DF58	516	36; 31;
Q55GN8	565	12;
O60503	1354	70; 48; 169; 26; 25;
P18560	271	26; 35;
P19084	494	101;
O55734	121	12;
O55737	143	14; 14;
Q92AT0	1087	101; 40; 53; 36; 19;
O23878	566	28; 14; 72;
O55760	153	38;
O55764	607	25;
Q9WY68	313	24;
Q8QZQ9	1047	248; 38; 15;
P17407	194	20;
Q91FT7	266	42;
Q91FS6	127	32;
Q91FN9	122	22;
P19594	159	10;
Q9MBC1	447	23;
Q1IXS9	210	57;
Q2J868	213	48;
Q0BR48	212	18; 16;
Q5X6N6	184	19;
Q6AGC6	214	70;
Q7UG12	234	70;
Q68X22	224	30;
Q04616	508	154;
P0C9S6	532	116;
P28286	618	33; 24;
O25730	228	14; 31;
Q6RZG6	379	45; 14;
Q8QQ34	494	135;
P38029	422	41;
D4B3I5	257	24; 18;
P68595	78	25;
O46203	330	31; 23;
P68616	186	44;
Q9V3R1	913	53; 52; 33; 12; 16;
P24762	264	27; 19;
Q98514	276	29; 22;
P26673	253	31; 13;
O73683	781	21; 28; 20; 20; 19; 13;
D4ALI1	211	16; 12; 14;
P20985	373	44;
D4AS41	589	13; 41; 23; 30;
P20200	83	28;
P11617	413	94; 20; 11;
Q5SF96	420	15; 15; 21; 29; 11;
P29807	287	68;
F4KBF3	722	35; 24;
Q09305	358	34; 43; 17;
Q5R5N9	385	34; 13;
Q9LH84	531	27; 31; 14;
Q9FKM3	521	63;
Q54K00	441	32; 27;
B0B7U1	462	81;
Q822F3	196	10;
Q944H2	392	21; 14; 12;
Q9C8J8	679	41;
Q8R5A3	671	27; 19; 17; 24; 12;
Q93YS4	752	70; 60; 15;
Q9LZB8	635	72;
Q42093	1624	22; 48; 40; 52; 58; 32;
Q8H8V7	788	14; 27; 53;
A0A0A7HMS2	944	56; 20; 14; 10; 13;
Q92337	1428	19; 179; 27; 21; 56; 48;
Q8T5Z7	878	53; 13; 74;
O94911	1582	62; 261; 71; 14; 20; 22;
Q5SSE9	5035	218; 69; 549; 24; 194; 58; 65; 52; 21;
Q55DA7	825	15; 18; 16; 12; 12; 12; 21; 10;
Q54LE6	1461	15; 24; 33; 251; 49; 14;
Q8NE71	846	19; 31; 13; 26; 16; 33; 56; 19;
Q5RK23	413	48;
Q0VC00	412	47;
Q6QA69	352	40;
Q7L211	338	24;
Q6DGG1	211	27;
Q4R8P0	559	40; 20;
Q80YU0	475	23; 13; 40;
Q9NYB9	514	58; 16;
Q54P00	696	17; 15; 102; 40;
Q0CS14	339	50;
Q2UI74	354	39;
P49777	523	20; 59;
Q969K4	479	12; 23; 23; 23;
Q85G50	311	33;
Q9RV16	317	31; 28; 22;
Q57616	749	16; 141; 16; 27; 23;
Q96AP0	545	48; 13; 25;
Q9DDE3	635	113;
P37136	615	41;
Q9C540	237	14; 19;
P04755	522	12; 19;
O54967	1056	36; 179; 15; 17; 20; 14;
Q89AS8	401	66;
Q057V8	407	104;
C1D087	401	49; 11;
A0LIB0	412	40;
C8V3W6	384	31; 33;
P08790	663	71;
Q8XPI1	88	18;
Q7N0I2	199	31;
Q10217	113	13;
Q1IHY2	126	11;
Q8X5U4	196	18; 25;
Q6GZX2	439	12;
Q6GZX0	205	21; 14;
Q6GZV6	852	66; 32; 12;
Q197D2	338	39;
Q6GZU4	630	19; 17; 15; 23; 17; 40;
Q6GZT9	210	29;
Q6GZT1	137	27;
Q6GZS1	432	40; 25; 23;
Q6GZR8	499	97;
Q196Z8	233	28;
Q196V8	122	21;
P68251	194	18;
O55752	415	51; 37;
P16536	125	23;
Q1RGK9	160	19;
O55771	140	41;
P05080	1708	30; 36;
Q8GYY0	496	20; 11; 10; 16;
P27486	518	32;
O17433	236	62;
Q91FV3	275	56;
Q91FP0	149	14;
Q23911	185	29; 10;
P78759	628	24; 15; 29; 50; 17; 16;
Q8UYT3	96	16;
Q9I4V0	329	34; 39;
P09893	187	21;
P0C9L6	332	68; 24;
Q2J7H0	146	11;
P9WQP7	371	40;
Q8XHA9	206	19;
Q4JYA4	214	47;
Q5XF51	385	22; 33; 22;
Q06401	574	45; 28; 20;
A9KM56	757	36; 16; 48; 21; 20;
P45267	353	83;
Q82UI9	152	35;
P07046	360	22;
Q91FA5	448	16; 15;
Q54P77	552	12; 143;
P0C9T3	507	31; 22; 33;
O65323	560	23; 16; 47;
Q6XXX9	424	30;
Q9N2B7	391	68; 21;
P20905	565	140; 10;
P41595	482	18;
P34969	480	28;
Q16950	454	90;
Q9H0P0	337	45;
Q70XE6	607	31;
O84066	481	29;
Q9A6N1	233	28;
Q4WYG3	473	83;
D3UAG5	484	31;
Q571I9	803	28; 26; 24; 36; 19;
D4B093	667	92;
Q8NF67	264	47; 23;
Q01219	335	31;
Q01220	191	23;
O41107	434	13; 22;
D4ATS1	196	21;
P20199	80	15;
P15802	358	49;
Q9Z6L3	363	30; 27;
Q8GWR1	448	39;
P39906	254	30;
P14198	679	115; 22; 16;
Q89GR3	335	27;
Q6DAH4	663	62; 12; 18; 12;
A1IGV8	1464	44; 48;
P78789	299	19;
Q988D4	279	29; 27;
O59942	542	50;
Q9FF99	468	16; 53;
Q40784	330	13; 69;
P45894	590	13;
D4AYW0	1102	55; 20; 15; 32; 15;
Q9NGP5	1329	18; 24; 11; 501; 12;
Q80W57	658	29; 30;
Q99PE8	653	37; 31;
Q8ST66	1477	14; 17; 10; 31; 561;
Q55EH8	702	20; 21; 17; 28; 48;
Q8T664	514	27; 28; 49; 13; 17;
Q4V7A8	465	27;
Q07961	344	37; 40;
P09087	494	47; 14; 15; 12; 22; 10;
P60705	430	184;
Q6AXX9	389	54; 48;
Q6UXT9	469	100; 33;
Q4R584	441	17; 28;
Q54TR5	669	46; 40; 23;
Q6KC51	613	24; 23; 21; 26;
O94929	684	24; 131;
P22620	744	31; 36;
P39970	490	23; 31; 27; 14; 19;
P40535	588	12;
Q9TTS3	2347	38; 15; 42;
Q0NXR6	417	29; 13;
P81592	424	18; 18; 23;
Q5ZK62	782	31; 61; 18;
Q60WT2	273	17; 35;
Q4V8X4	301	30;
Q8RMD4	300	36; 57;
F4I1L3	2356	87; 58; 58; 59; 134;
Q1AU97	321	23; 16; 27;
P9WQH9	496	34; 36; 26;
P18823	591	55; 16; 14; 9; 9; 33;
A5WDG8	325	12;
Q2S3F0	283	11; 14;
Q6GZX3	321	13; 53;
Q197F5	218	16; 30;
Q197F3	448	146;
P15711	925	110; 68;
A9CBA2	179	26;
P0C9J0	291	112;
P13813	297	22; 31;
Q196V0	258	38; 12;
O55740	202	63;
A6X5T5	152	18;
Q9LQ10	558	110;
Q91FV5	161	31;
Q8QZQ8	1362	98; 13;
Q91FN7	316	43;
P31383	636	77;
P54613	603	37; 25;
P47177	405	60;
P0C8Y8	155	28; 10;
P08195	631	90; 50;
Q9EV79	243	62;
I1L3T1	481	47; 27;
Q8RVH5	434	58;
Q09406	535	19; 18; 10; 13; 14; 29;
Q93118	193	28;
D4AZY1	388	115;
Q9J550	463	166;
P22922	393	30; 17;
P33855	196	18;
P29191	282	19; 20;
P91927	1014	80; 20; 24; 24; 26;
Q5SF94	365	26; 13; 17;
P14195	798	34; 55; 20; 22; 17;
P23181	178	31;
P29958	787	41; 70; 10; 32;
C6DIM2	322	31;
Q9UGJ0	570	18; 44; 41;
K9NBS6	478	44; 30;
Q92367	595	25; 21; 20;
Q811W1	168	19; 15; 22;
Q32LK1	445	25; 11;
O94570	482	37; 27;
Q9LYS2	1454	51; 92; 35; 33; 36; 38; 19;
Q7Z5M8	363	74;
Q9M3B9	1409	26; 20; 528;
Q9MAG3	1110	23; 31; 51;
B9G5Y5	1005	52; 46;
Q84K47	984	47; 81;
Q9LK64	1515	15; 14; 77; 23; 11;
Q9M1H3	724	177; 13;
Q9CAF5	339	15;
Q9FLX5	590	37;
Q06811	1366	105;
Q9C826	286	24; 29; 18;
E9RD40	798	180; 50;
Q54VC1	1437	29;
P28288	660	76; 49; 15;
A0MES8	329	18; 44;
Q55G83	690	16; 15; 10; 16; 13; 15; 20;
P03949	1225	39;
P84179	113	15;
P38479	618	26; 19; 46; 19; 13; 16;
Q9USY4	528	62; 40; 32;
P41428	691	34; 48;
P0C6G1	184	22; 10; 15;
Q9LD43	770	19; 20; 23; 21; 12; 21; 23;
C4L481	285	30;
Q9MTL3	518	23; 59; 24;
Q6MEK6	306	19;
Q8K370	1070	16; 27; 76; 36; 23; 12; 50;
O28341	674	47; 121;
Q8LPS2	671	33; 17; 12; 11; 12;
Q5YUH5	329	50;
O14258	534	13; 75;
Q9P6J1	519	18; 41;
Q9NUN7	268	52;
A8WQK3	500	22;
Q7M181	437	10;
P04761	461	71; 25; 14; 20;
Q9U7D5	612	23; 15; 41; 15;
Q8WXI4	608	138; 17;
Q9CQR4	141	22;
Q94A28	996	36; 23;
Q9XHP0	460	94; 36;
O55735	90	15;
Q196T6	237	25;
O55751	246	14; 10;
O55753	667	17; 79; 11; 11; 20;
O55761	265	20; 14; 26;
A2XLL2	488	29; 29; 33;
Q83943	909	105; 111;
Q9DUT3	963	75; 66; 25;
Q91FV9	361	17; 38;
Q91FT4	441	40;
Q9LVE2	547	25; 51;
Q91FM4	62	19;
Q91FH8	70	10;
P0C9R7	365	24; 19; 30;
Q91FG3	543	21;
A7RIT9	273	10; 14; 8;
Q9F131	395	50;
Q3S4B7	401	46; 16; 17;
Q8GSN8	461	25; 30; 29;
P04395	283	20;
O05678	215	8; 22;
Q13NQ1	214	48;
Q02SH7	240	12;
Q0ID97	213	16;
P30871	434	58; 45;
P40629	209	18; 15;
Q9V8R9	1699	21; 20; 18; 19; 27; 21; 14; 15; 22; 15; 14; 15; 15; 15; 17;
Q0DV32	553	56;
Q9SMT7	515	47;
Q8W1W9	463	21; 14; 18; 11; 16;
P27091	456	16; 22;
P86491	386	76;
P40433	828	71;
G5EBD7	333	25;
D4GST8	300	88;
A2XI04	297	40;
Q989A3	239	18; 22;
O83490	242	26;
D4AK94	513	91;
P14599	888	14; 24; 16; 23; 11; 13; 15;
D4APE0	213	29; 25;
D4AQH0	232	42;
Q9NUT2	736	99; 15; 26; 20; 16;
Q96J66	1383	27; 164; 86; 53;
Q54W20	751	111;
Q54TV1	1535	12; 18; 28; 387; 53; 33;
Q01457	345	30; 13;
Q9FHY1	280	34;
Q6LYX3	275	35;
P24730	220	16;
Q5T8D3	535	21; 48; 33; 17;
Q9STX1	363	25; 20; 12;
C0Z7W5	315	27; 30;
P31562	498	13; 31; 21;
B4U8Q5	275	65; 13;
Q04DN6	290	14; 20;
Q2JSX0	315	47;
A6BM06	369	20;
O80963	777	21; 38;
Q57576	489	48;
Q0PHY0	298	50;
Q12031	576	28; 49;
Q6Q4G4	617	50;
Q197F8	459	33; 48; 15;
Q6GZW6	949	58; 51; 65; 11;
Q6GZV8	503	33; 28; 14; 35;
Q6GZV4	220	46;
Q197D8	226	46;
Q6GZS6	230	24; 20; 18; 13;
Q6GZP6	573	21; 77; 10;
Q6GZN1	156	27;
P0C9F1	127	12;
P0C9J6	303	91;
Q196T5	298	29;
O55738	274	20;
Q8GBW6	612	22; 20; 40;
O23507	365	90;
Q14738	603	102; 55;
Q10428	549	18; 37;
P89679	206	14; 15;
O05413	348	13; 34;
D3DJ41	653	95; 33; 26;
Q91FD9	255	15;
Q8NLB6	443	123;
Q9SZE1	335	30;
Q9V8M5	325	45; 22;
B8JBU6	211	18;
B1W1Y7	218	16; 11;
F5CPE6	85	13;
C0HK04	67	16;
D5MP61	577	109; 92;
Q91FC1	239	13;
P11171	865	19; 23; 19; 13; 23; 10; 13;
Q91F68	496	22; 27; 18;
Q9LU36	571	33;
Q84P25	566	131;
Q69RG7	559	56; 32; 65;
Q7XXL2	556	88; 29; 39;
Q9NRA8	986	52; 26; 64; 34; 55; 15;
Q76FP5	480	14; 52;
P52207	468	94; 14;
Q9ZHD9	474	53; 27;
Q7VR81	339	42; 33;
O74455	258	35;
Q9X0N8	221	14;
P05408	213	14; 23;
Q54N73	692	32; 14;
P13492	264	24;
Q2KJF1	504	94; 10;
Q63041	1501	43; 48; 28; 25; 75; 23; 55; 49;
Q5SQ80	824	96; 18; 90;
D4AQ27	688	38;
Q9J563	375	102; 24;
D4ATM6	246	16; 14;
D4AUX6	443	24;
P28647	321	33;
Q9QZH8	399	10; 18; 19;
P14196	465	56; 19; 13; 14; 25;
P30180	289	103;
Q9Z3R3	651	15; 21; 71;
P17585	285	13;
Q8H151	545	19;
Q9MYP4	515	31; 19; 37;
Q95ZQ4	627	46; 15;
F4IJ77	492	24; 34; 38;
Q9X0Y2	378	84;
Q5L5E6	487	36; 40; 13;
Q8RXN0	704	24; 40; 27; 20;
Q9SKX0	1411	19; 33; 13; 12;
Q08641	629	32; 12; 48;
A5PKD9	330	29;
Q7PC86	1443	25; 342; 29; 28; 16; 37; 29;
Q7FMW4	1510	22; 60; 236; 51; 50; 20;
Q7GB25	1515	78; 15; 25; 78; 19;
Q10185	1479	52; 51; 48; 23; 29; 64; 21; 86; 12;
Q9P7V2	1470	73; 248; 29; 30;
Q7TNJ2	2171	95; 88; 37; 38; 40; 38; 52; 33; 34; 46;
Q54R52	888	27; 28; 21; 24; 17; 24;
Q54BU4	910	21; 26; 14; 17; 22; 29;
Q9NP78	767	24; 28;
Q8BYZ1	368	26; 18;
O14639	779	97; 36;
P28590	563	39; 32; 22;
P0C6G5	126	14;
Q06670	848	14; 50; 17;
Q54J08	2283	148; 32; 46;
Q96P50	835	26; 21;
Q2R712	761	48; 28; 21;
Q3UX83	581	14; 27; 42;
P03589	1127	34; 23; 35; 23; 19;
P28726	1006	60; 49;
Q91FW0	391	149;
Q9XHP1	149	21;
Q2S2B5	207	53;
Q04841	334	107;
A0R4S9	570	35; 30;
P01406	61	16;
P17212	354	27; 22;
Q8GVF9	610	21; 24; 142;
Q53005	540	137;
P38945	372	25; 21;
B9JQV3	348	51;
Q6DKB0	570	10; 16; 13; 37;
Q2UXF7	599	13; 16;
O13287	518	11; 18;
P18269	753	75; 21;
D4AY62	500	21; 57; 13; 17; 26;
Q9EPH1	514	23;
P14046	1478	26;
P20197	292	10;
Q7SIH1	1511	48; 11; 72; 31; 14;
P33851	169	11; 15; 17;
Q3V1N9	371	28;
P24766	220	29;
D4AR77	931	99;
Q9SEY5	604	33;
Q11T61	369	25;
P58350	411	74; 29;
P23542	419	16; 18; 25;
Q86AG8	482	15; 41;
O58489	392	126;
Q60013	398	61; 26;
P84887	183	21;
Q94FB9	1338	31; 30; 424; 13;
Q9MA15	712	52; 22;
Q7XA72	673	53; 12; 39;
Q3E9B8	625	25; 40; 29;
Q9LVM1	729	22;
Q9LK50	686	25;
Q8LPQ6	715	64; 56; 65; 23; 15; 19; 20;
Q6NLC1	707	56; 13; 14;
Q7PC80	1469	39; 41; 21; 23; 64; 28; 66; 20;
Q7DM58	1517	13; 18;
Q9LV93	693	30;
Q8LGU1	1465	119; 21; 88; 20; 36;
Q6ZDE3	511	31;
Q8T686	816	19; 24; 29; 9; 23; 16; 24; 13;
Q54T02	1160	21; 30; 20; 31; 23; 13; 13; 10; 13; 16; 11;
Q18610	376	22;
P60704	397	84; 9; 24;
P46133	509	28; 22; 42;
Q8NFV4	316	62;
Q1LV46	271	44;
C7J2Z1	270	22; 13; 14;
Q6NMC6	322	43;
Q8K4G5	862	44; 20; 20; 33; 18;
Q197F2	348	65; 39;
Q197D0	145	20;
Q6GZU5	140	28;
Q197C8	280	11; 24; 18; 13;
Q197C3	254	25;
Q6GZS7	250	28; 11;
Q197B1	684	43; 12; 32; 15;
O55703	284	22; 15;
O55704	237	24; 23;
Q196Z6	281	23;
Q6GZQ2	325	18;
Q196X8	163	13;
Q6GZM9	224	27;
Q196W8	172	32;
P0C9F9	148	24; 14;
O55722	235	61;
Q4U9M9	894	32; 192; 19; 17;
Q196U4	255	30; 25;
O55741	240	51; 10;
P81928	262	59;
O96436	278	17;
P14009	138	10;
P16909	216	12; 17;
Q9V2L2	331	26; 18;
Q5E9H2	503	64; 20;
Q9W698	619	15; 15; 8; 14; 22; 22;
Q00020	967	21; 31; 58;
D2IGW7	603	167;
Q91FS5	118	13;
P36872	500	22; 25; 30;
Q5Z8Z7	582	53; 43;
Q00362	527	19; 18; 24; 20; 19; 18;
Q01284	379	23;
P15461	296	39;
Q9Y3L3	702	56; 27; 17; 13;
Q5U3F8	288	28; 17;
Q9Y9P1	195	32; 25;
Q1IHD8	208	28;
A3CTY6	193	35;
Q0SI65	224	25; 14;
Q10M12	349	29; 92;
Q91F87	297	40; 14;
Q91F63	291	52;
Q33DV3	458	18; 14; 18;
Q6YYZ2	592	122;
Q54DU8	104	11;
Q1PE49	248	17; 22;
O34499	350	77;
Q89AK3	332	63;
A0A096SRM5	476	43;
Q9J558	275	60;
P33836	320	37;
Q19124	579	59; 18;
Q6KAU8	624	73; 16;
Q7Z1Y7	321	63;
D4B3C8	593	20; 46;
P28800	493	48; 17;
P02750	348	11; 11; 25;
Q10651	687	39; 48; 23;
O46341	410	79; 34;
D4ATA2	246	17;
P58742	547	39; 28; 17; 10;
P08988	262	18; 19;
Q9SS01	581	83;
P46116	282	14;
Q8NHS2	422	50;
O93744	365	40; 12;
P84888	391	17; 13; 13; 16; 33;
Q8RWG1	683	59; 29; 30; 27;
Q84TH5	663	27; 39; 62;
Q0WML0	645	71;
Q8LPK2	1274	106; 59; 117; 36; 24; 25;
Q9ZUU9	731	34; 34; 20; 32;
Q6EQ60	1405	34; 30; 335; 44; 31;
Q8T6J2	1663	244; 88;
Q8T9W4	1433	78; 11; 458;
Q6LA53	347	27; 27;
O07587	394	36; 35;
Q54SF7	439	17;
Q5ZIM6	575	13; 27; 23;
F4J0C0	478	25; 16;
P14909	403	20; 10; 22; 16;
Q9MAH4	591	14; 89;
Q8LEF6	279	58; 22;
Q84M24	1883	83; 16; 297; 64; 46;
Q8H0V6	716	80; 99;
Q9STT8	938	48; 30; 35; 29;
Q9LQK7	476	24; 23; 11;
Q9M1C7	1507	399; 16;
Q8LFP9	221	19; 13; 13;
O65934	866	27; 13; 23; 23; 23;
Q96AK3	387	135; 49;
Q9BZC7	2436	25; 19;
Q54DT1	846	73; 22; 42; 11;
Q86UQ4	5059	59; 239; 102; 490; 102; 82; 40; 58; 20; 25; 25;
E9PU17	1774	27; 16; 14; 14; 188; 28; 17; 16; 14; 16; 13; 37; 11; 58;
Q8T6H3	1352	563;
P58428	695	17; 10; 33; 17; 19;
P29555	591	14; 22; 12; 23; 12; 14; 12;
Q02486	184	64;
U6A629	632	50; 38; 14;
U6BLZ9	464	53; 50;
P77357	437	102;
Q54H38	396	118;
Q9SJN0	443	85;
Q5B8T6	384	84; 27;
Q27905	679	44;
O04011	215	14; 19;
E9RBR0	588	26; 57; 16; 24;
P75747	349	77;
P41662	391	61; 13;
C4Z630	257	21; 22;
A9NFE8	293	21; 22;
Q0AVW0	283	15;
Q43383	399	20;
O50078	541	76;
Q124G2	626	31; 36; 19; 20;
P0CK95	1521	17; 19; 23; 92; 19; 87; 82; 37; 81;
Q03771	388	28; 78;
Q18007	714	30; 28; 38;
P16395	806	65; 38; 21; 14;
P17200	491	37; 33; 59;
A9X6P9	390	21; 20; 10; 11;
O31550	399	16; 20; 10;
Q8VHK0	321	13;
Q7KML2	670	50;
Q9DBS4	633	50; 19; 10;
P48078	104	14; 12;
F4JWR0	501	66;
P78704	596	16; 15; 20;
P29293	438	15; 43; 15;
A8G4Z1	391	35; 46;
P46106	256	24; 31; 20;
Q55DP8	409	21;
Q6DHI0	329	28;
Q62A02	99	19;
Q9R158	698	70; 12;
Q9VAC5	733	19; 46; 78; 16;
Q9JI76	730	47; 13; 21;
P35405	470	22; 46; 30; 35;
Q9P7J7	438	38;
Q28660	752	14; 61; 15; 36; 17; 22; 36;
O97157	614	27;
Q55CH0	655	17;
Q8LPN3	920	32; 37;
A6TVN2	1198	30;
A7GAJ8	1280	23; 21; 55; 17; 20; 11; 23; 56; 18; 16;
Q0TV46	1272	127; 28; 15; 52;
Q038V7	1235	118; 29; 23; 87; 48;
Q4L4Y3	1226	17; 33; 38; 55; 25; 25; 19;
A0RAX6	1172	43; 20; 31; 40;
Q3AA34	1091	103; 169;
Q0TV47	1159	344; 19;
A4IKW6	1168	30; 11; 24; 32; 56; 11;
Q5FJW9	1161	43; 38; 67;
Q04AN8	1180	160; 25; 59; 18;
Q038V6	1180	38; 22; 34; 104; 48; 20;
Q1WRR9	1194	354; 27;
Q8Y510	1158	186; 37; 94;
Q8ERW6	1167	45; 28; 57; 39;
Q03IZ7	1107	191;
A7FSN7	336	70;
A5N6F5	349	76; 25;
Q8DTN8	350	42; 31;
O50821	549	37; 39; 31;
Q8FW12	582	13; 29; 41;
A7GA53	600	43; 27; 11;
A0LFB5	577	34; 48;
Q70UP5	259	21; 12;
Q24857	396	38; 20; 16;
P49385	376	25;
P9WQC7	376	69;
P80175	372	11; 12;
P9WQC2	368	21; 23; 49;
Q8VC66	616	13;
O74522	965	101;
P20796	1445	295;
Q10PI5	404	37; 36;
P21290	217	12; 19;
Q6NZ09	411	17; 20; 23; 31; 27;
Q7K2G1	390	26; 30; 29;
P04709	388	97;
Q05955	494	29; 32; 18;
Q6ZN18	518	25; 46; 10;
F4K1G2	1041	39; 18; 34; 28; 18;
P37127	660	62; 45; 12; 22;
Q6FU41	506	33;
Q75DZ2	538	32; 31; 21; 27;
C5DDT8	552	15; 31;
Q197E9	752	9;
Q6GZW0	323	23;
Q6GZU9	971	16; 259; 12;
Q6GZU6	51	13;
Q6GZU0	208	41;
Q6GZT5	1166	107; 34; 29; 37; 25; 19; 34;
Q91G55	117	41;
Q6GZT3	172	40; 12;
Q91G54	66	14;
Q6GZS5	562	36;
Q6GZS3	523	11; 58; 38;
Q197A6	310	29; 71;
Q67475	380	93;
Q6GZR9	146	17; 30;
Q6GZR7	238	21; 18;
Q6GZR6	353	35;
Q6GZQ9	184	22; 11;
Q6GZQ3	239	32;
Q6GZQ1	371	30; 30;
Q6GZQ0	85	17;
O55713	157	31;
Q6GZP1	246	10; 15;
Q6GZN8	606	13; 16; 16; 16;
O55757	476	33; 39; 23;
P46730	150	23; 12; 11;
Q4L4T4	358	50;
P26986	173	31;
Q39649	142	33;
P01089	259	61;
Q91FJ2	235	29;
P0C9M9	388	103;
P24745	321	44;
Q9ZWB4	470	21;
P15817	88	22;
Q7YR70	436	113;
A0P8X0	1291	84;
P00522	1621	79; 33; 49; 12; 15; 26; 32; 14; 29;
Q5AZC8	401	12; 15; 30; 24;
P15891	593	47;
Q4WZB4	665	40;
P41667	425	25; 13;
O00763	2459	50; 54; 9; 67; 66; 13; 32; 19; 14; 15; 22; 31;
P78820	2281	24; 18; 33; 23; 15; 60; 33; 39; 29; 26; 23; 20;
Q00955	2234	13; 42; 20; 14; 110; 11; 10; 100; 16; 37; 12;
P56293	412	36; 34;
B1VKF0	701	22; 15;
Q72HS7	286	26;
Q73Q54	264	22;
Q65TV4	408	10;
P47599	394	21; 11; 17;
Q924I3	351	76;
Q9CIT4	440	12; 62; 46;
Q18581	907	14; 44; 23; 17;
O31404	334	27; 16; 18; 17;
Q59695	371	32; 35;
Q9P7D4	919	33; 54; 22;
P28614	669	15; 30; 108;
O65202	665	38;
A5D6U8	444	26;
Q5BLY5	389	23; 48;
A6Q7U5	120	16;
Q6F7B8	296	15;
Q8LJW1	450	65;
P39062	573	131; 25;
Q1CUA3	663	55; 23; 50;
Q8YVU4	359	68;
Q58DN7	587	35; 35; 11;
Q5REV5	587	181;
Q55DU3	93	35;
P87000	927	14; 15; 22; 53;
B2W978	695	16; 15; 19; 23; 12; 15;
Q61271	506	52;
Q6PTT0	409	89;
Q47GU0	93	23;
Q95194	747	24; 37; 47;
Q9H013	956	48; 47; 15; 12; 9; 26; 19; 20; 21; 11;
Q91175	471	15; 36;
O02666	577	28; 43; 32;
Q9R159	761	19; 18; 19; 14; 15;
Q9BZ11	814	49; 61; 37; 14;
Q86TW2	531	48;
C5BF52	592	54;
Q88SR1	564	135; 12;
B1HR71	582	173;
Q1AZ25	607	88; 27;
P78825	341	72;
P9WID4	325	39;
Q49379	1123	32;
B7F9G7	377	130;
Q5HIW9	267	10;
P0DC29	271	14; 13;
Q5UQA6	331	30;
Q9V3T9	467	24;
P31692	340	52; 17; 28;
Q9LPK6	551	81; 19;
Q8A861	384	75;
P39413	309	26; 47;
A2AJA7	1229	72;
Q759Y1	457	51; 16; 15; 29;
Q5BEJ6	2794	119; 87; 28; 92; 30; 28; 22; 30;
P18394	302	70;
P54742	808	36; 47; 9; 16; 40; 15;
P25941	994	46; 76; 25;
P22149	691	18; 34; 50; 37;
B8N8Q9	414	32; 66;
B8N8R3	472	17; 17;
Q9LM46	336	17;
Q4JVM3	190	72;
Q8BGG9	421	32; 15;
O44390	350	32; 21; 24;
O94523	480	64; 50;
P27747	375	44; 13;
Q4WBR0	812	80; 25; 69;
Q9Y7B1	720	53; 34;
Q7UQA5	126	26;
Q96QF7	692	17; 25; 17; 10; 20;
Q9VLL0	1013	127; 50; 39; 67;
P39067	388	31; 17; 23;
Q3J6K8	220	16; 19;
P14940	367	63; 22;
P60061	446	14;
Q06715	311	66;
Q556N5	288	21; 38;
Q54H71	393	45;
Q9FM86	331	23; 23;
A6ZMZ8	581	175; 18;
P69944	60	13;
Q93Q17	476	20; 24;
O54826	1069	42;
Q5BC71	276	28; 28; 12;
Q8VH46	732	177; 56;
B4MUE1	1838	169; 14; 15; 27; 21; 14; 20; 22; 10; 17; 18; 10; 10;
P32794	781	246;
P39925	762	112; 53; 21;
Q5BEJ5	482	31; 19;
Q6ULP2	938	34; 100; 13;
P46838	430	177;
P48840	956	16; 12; 34; 13; 34; 38; 67;
D7GXG4	478	71;
Q5AVQ6	456	47; 63;
Q2TW69	752	48; 25; 18;
Q9URZ0	437	44;
Q8VHH5	911	16; 10; 32; 32; 15;
A9ZPJ7	440	23;
D4GU72	311	11;
D4GYH4	1055	43; 18; 94; 20;
Q9X2F4	474	39;
D4GUA0	625	86; 31;
Q9Z3R7	381	45; 36;
P38628	558	23; 30; 24;
Q6Z4F1	1053	16; 78; 32; 32; 14; 12;
Q6H6C3	877	21;
Q9C793	991	88; 28; 16; 53; 25; 11;
Q9BY15	653	76; 57;
Q5RFA3	515	23; 10; 11; 10;
B3PC73	733	108; 39; 49; 44;
Q82JP0	347	94;
Q8DW17	370	14; 42;
Q9M2S3	311	32; 16;
Q8GXB3	379	52;
P03875	835	52; 46;
Q0H8Y0	531	94;
Q9GRX6	533	52;
C8Z9Z8	322	15; 13; 11; 14;
Q0CSL5	375	10;
Q6FJ45	388	17; 80;
A5DK49	283	74;
C5DZI5	327	53;
Q6CFD4	241	39;
Q9P2G1	1090	40; 38; 10; 10; 13; 37;
Q5T1N1	837	54; 19; 51; 17; 31;
Q9ULX6	647	15; 19; 19; 20; 56;
Q05753	436	30; 10; 24;
Q58991	348	11;
Q8INB9	612	16; 14; 18;
B0X6E8	232	41;
P30355	162	14; 14;
Q64057	540	133;
P98204	1159	62; 19; 28; 24; 26;
Q9XIE6	1214	23; 24; 36; 111;
P77434	413	49; 26;
P62926	131	25;
Q9FYL3	500	62; 18;
P71007	387	18; 25;
Q4L919	498	154;
Q9KRP7	262	24;
A6ZR27	521	22; 16;
P22281	534	19; 17;
P12693	484	174;
Q7G193	1369	47; 54; 16; 20; 48; 24; 23; 25;
P05167	363	62;
P0A991	351	50; 18;
Q9SJU4	400	41;
Q9XDP3	360	28; 24;
Q7ZW24	501	114;
Q6C9T3	636	21; 37;
P0CM10	230	21;
O82244	439	72; 13;
Q0TVF9	610	32;
Q9FF17	534	50;
O80505	507	97; 30;
Q0P5D9	527	82; 35; 31;
Q9W3V8	512	34; 54;
O07299	439	65; 34;
P59792	395	28; 32; 34;
P59788	486	75; 51;
P32789	677	87; 49;
A1A4L5	665	111;
Q00593	559	29; 35; 24;
O18874	181	39;
P86360	116	8;
O01949	274	17; 15; 30; 11;
P53585	1107	145; 47; 12;
P49578	640	56; 31;
Q8T8B9	402	14;
Q937N8	870	104;
B8G840	141	20;
A1AR95	128	19;
P11830	96	20;
B9DGD6	744	27; 10;
A5HII1	381	12;
P18091	925	28; 26; 66; 43; 38; 16;
A1WUX3	93	11; 10;
P35368	521	14; 33; 40;
Q9UKF5	821	17; 64; 20;
Q7XRA1	624	78; 66;
P19754	1135	20; 15; 19; 20; 14; 51; 53; 13; 34;
Q08462	1092	261; 56; 22; 27;
Q8VHH7	1146	14; 20; 19; 69; 61; 15;
Q8C0T9	1615	95; 270;
Q9AK25	397	27;
Q836J8	1265	36; 18; 17; 52; 54; 29; 46;
Q88U41	1250	307;
Q38X69	891	123; 32; 15;
Q8Y511	1236	28; 22; 24; 19; 61; 24; 33; 32; 38; 13;
Q2RL77	1406	22; 30; 27; 34; 20; 35; 21; 31; 34; 18; 16; 24; 11; 21;
Q18AP0	1156	233; 21;
Q9CIR9	353	42;
Q89H53	626	54;
O29999	557	161;
B8FLT9	570	51; 54; 35;
Q835Z6	580	158;
A6TBK1	604	18;
Q2NER8	543	28; 16; 23;
Q20YN2	344	18; 55;
Q9ZNT3	144	22;
A6ZMC3	519	27; 13;
C5E3X9	579	80; 68;
C5E0N8	551	45;
Q06555	466	34; 21;
P0CM09	393	29; 25;
O35889	1830	37;
G5EGL9	590	14; 14; 12;
P51827	1255	16; 16; 115; 27; 81; 29;
B4JQ42	1884	468; 59; 14; 21;
Q29KG4	1771	19; 16; 15; 16; 19; 139; 23; 18; 14; 15; 10; 12; 14; 11; 14; 17;
Q9UHB7	1164	101; 26;
Q9UW95	501	91; 19;
Q8LAW2	373	15; 33; 15;
B8N8R1	411	27; 23;
Q3UGP8	475	143;
C8VJZ7	500	92;
A2R2S6	661	60; 23; 15;
Q8A6L0	663	92; 15;
Q9X4Y0	491	83;
G4FEF4	553	100;
Q5AW25	781	35; 39;
Q04412	483	76;
P52594	563	41; 25;
Q9H0P7	199	15; 22;
P11218	373	10; 32; 31;
O82794	221	37; 17;
Q9SA07	216	14;
Q9C633	267	57;
D4GYH0	458	18; 47;
P56526	986	133; 38; 92; 14;
P29064	1071	343;
Q92442	865	69; 125; 17;
O95394	543	200;
Q69UP6	1089	20; 18; 16; 45;
Q3E984	851	22; 18;
O60241	1586	16; 52; 34; 18; 13; 10; 16; 42; 14; 20; 28;
A6VVD9	370	27; 52;
Q5KR05	372	16; 58; 25;
Q12433	567	28; 28;
O22812	352	35; 22; 23;
Q9SJG4	258	13; 13; 32;
Q9KWN0	161	33;
Q6CWH8	316	15; 19; 51;
Q5AP87	849	22; 48; 18; 16; 11; 37; 23;
A5DZP0	464	19; 24; 29;
C4QXH2	375	51;
A5DJK0	388	42; 44;
Q6BPT6	274	81;
B5VPC6	199	52;
C8ZF15	256	44;
Q6CVT9	860	38; 82; 14;
C7GUK6	948	68; 25;
Q6FLK5	183	15; 15;
B2WMX8	182	20;
B5VT12	759	19; 39; 20; 34;
P38885	311	29; 33; 10;
P0DOE3	379	10; 63; 16;
Q94BT2	253	46;
Q02952	1783	56; 21;
O54931	894	17; 19; 22; 14; 57; 13; 17; 37; 18; 15;
Q96JD6	321	48;
Q9L4U6	444	21; 29; 15; 28;
Q4X251	739	32; 19; 36;
Q9UVH3	560	31; 14; 14; 11; 14;
Q09701	643	32; 28; 16;
P39010	765	26; 21; 27; 19; 17;
Q57926	407	14; 74;
Q17941	542	27;
P0C550	936	30; 27; 17; 21; 24; 12;
Q75HP9	856	127;
O67221	416	19;
Q57991	474	78; 15; 27; 19; 19; 11;
P9WPX2	422	105;
F4I7I0	544	16; 36; 13;
P08688	232	55;
Q8LKI3	423	64;
P14872	608	73;
Q91274	1424	55; 32;
Q9FHA2	211	31;
Q49Z69	476	18;
P18305	2433	27;
Q91F66	221	18; 13; 12;
A9AQW9	339	42; 13;
B9R4E3	328	70;
D2AV87	334	11;
Q8GWW6	343	29;
Q6PQJ9	390	120;
Q63003	826	149;
Q8L539	278	26;
P28285	835	39; 27; 36; 27; 37; 26;
Q62758	407	10; 15;
Q25414	510	24;
P44569	604	41; 74;
Q9XZ43	573	14;
Q9I767	222	64;
P52307	581	51; 33;
P22848	561	27; 27; 31;
P15255	585	49; 57;
D4B0N9	395	35; 53;
Q9XAB7	262	16; 21;
Q54U65	705	53; 155;
Q5YD48	596	67; 15; 24;
D4B1Y1	431	27;
A8K2U0	1455	97; 12; 26; 84; 46; 20; 19;
D4AIS9	246	17; 14;
Q14BT6	342	13;
Q802W2	519	30;
P51912	554	26; 24; 76;
P19650	202	17;
Q01752	386	25;
D5SGZ8	205	11; 19; 15;
P45844	679	16; 41; 47;
Q8T690	1394	12; 55; 349; 30;
Q92338	611	80; 27; 23; 13;
P14164	732	47; 33; 26; 32; 14;
Q5BA89	566	73;
Q01593	721	38; 19; 24; 16; 23; 22;
Q55FT9	333	53; 15;
Q5JKN2	324	18; 15; 9;
Q41008	876	25; 11; 16; 68; 21;
Q2QD80	524	17; 15; 15; 25;
Q5R778	782	183; 18;
O29057	686	29; 15;
O29165	803	39; 19; 20; 69; 57; 9;
Q8TZY8	237	35; 23;
O30273	176	14;
B1VRH6	309	12;
Q06319	384	23;
Q6FJQ9	704	32; 118; 15;
Q487A4	590	14; 22; 11; 12; 52; 16;
Q1MTN8	337	28;
P11356	725	41; 39; 47;
P74334	491	73; 15;
P13711	749	50;
Q5B2K4	299	32;
P05095	862	112; 40;
O15602	86	34;
O19091	398	27;
P58781	504	68;
Q9NZK5	512	67; 20;
Q86KB1	618	19; 16; 14; 19;
Q80V03	583	107; 30;
Q1WRS0	1249	55; 233;
Q03D71	1236	18; 126; 21; 49; 28;
Q0AXU8	1237	10; 17; 147;
A6TVN9	1150	60; 102; 16; 36; 29;
Q97GV2	1154	133; 66; 61; 15;
B8I2Y3	1150	72; 264; 18;
B1I494	1166	192; 104; 25;
B2GEY3	1246	44; 77; 130; 34; 39;
Q033I2	1100	51; 42; 35; 84; 38; 17;
Q88U40	1201	24; 17; 54; 27; 50; 33;
A4VUD1	1089	34; 56; 38; 50; 24;
Q67MD4	1166	51; 237; 13;
O83085	300	19;
Q9L0L6	344	34; 22;
Q3AE90	604	34; 20;
Q38ZJ0	595	34; 38; 35;
A4YXM5	601	23; 14; 57; 16;
Q97KN0	571	12; 35; 17; 26;
Q8XKX4	573	47; 16;
Q1J1B1	565	45; 16; 69;
A4J872	589	8; 34; 44; 15;
A6UVJ0	597	55; 61;
Q8CUS7	583	77;
Q3B2Q0	342	10;
Q337A5	152	16;
P46589	613	21; 13; 12; 11;
O45687	352	34;
P40394	387	16; 34;
O06012	379	48; 10;
P0A9Q7	892	217;
Q820V0	118	33;
C4K8H4	127	14;
A6VUP9	128	16;
A5US51	139	23;
Q4R4Z9	619	128;
Q5RG49	1150	14; 32; 51; 24; 28;
Q80WC9	1101	49; 26; 18; 25; 35;
Q91VA0	574	27; 17;
P39066	215	50;
O35598	750	25; 16; 22; 17;
Q9JLN6	794	20; 21; 25; 13;
Q59WH0	446	37;
Q5SUE7	620	14;
Q8R2V5	382	47;
Q5ZI16	504	61;
P06134	355	26;
P00813	364	19;
P0A2U6	235	30;
P40145	1252	12; 52; 61; 25; 38; 17; 14; 44;
A6LPC4	1246	15; 34; 14; 66; 34; 17;
B1YKM8	1184	103; 15; 27;
Q03NA7	1263	11; 37; 23; 14; 13; 10;
A5VHK2	1393	35; 48; 27; 24; 11;
A5D1P3	1270	484;
A6LPC3	1160	364;
A4J4E2	1156	218; 54;
B0TDI1	1225	97; 65; 26; 14;
Q03NA6	1202	54; 45; 24; 52; 27;
A5VHK1	1261	18; 39; 15; 15; 76; 34; 19;
Q04GY8	1162	24; 41; 19; 28; 18; 40; 13; 30; 38;
Q4L4Y2	1163	37; 13; 14;
Q9UEY8	707	54; 44;
A5ULK1	572	150;
A6LG60	546	197;
B9JYP8	333	27; 11; 23; 18;
Q9P6I7	368	49;
O13854	671	31; 16; 27; 31;
Q8R534	807	20; 24; 14; 13; 12; 11;
D4B1G0	800	60; 15; 19; 29;
A7TSQ8	567	30;
Q39172	346	30;
G5ECD9	322	14;
Q7RZK7	310	25;
Q9Y6Z5	255	43;
Q2USL3	724	195;
O88573	1217	33; 24; 36; 36;
B4LV24	1824	64;
O60058	810	254; 27; 31;
P80197	738	48;
Q12732	496	53; 20; 23;
Q12062	644	13;
P43651	445	30; 31;
O42716	439	30; 28;
Q5BEJ9	539	28; 61; 26;
Q5BEJ4	2528	173; 120; 330; 17; 24;
Q08957	417	66;
B8N8R0	1752	64; 108; 27;
P48839	996	32; 171; 50; 28;
A0KYQ6	309	14; 15;
P43469	720	34; 44; 28;
Q55B10	386	48; 12;
Q9FIM0	295	48; 24;
Q9C6V4	465	19; 9;
Q2EMT4	918	49; 30; 36; 14;
D4GYH1	244	13;
D4GYH2	296	34;
B3VA58	252	27;
D4GYG6	372	30;
O29309	512	41; 20;
Q09687	519	104;
Q10F39	893	15; 23; 27; 29; 14;
Q7XSA2	1119	15; 38; 47; 20; 22; 10;
O74957	835	56; 20; 39;
Q7XTS3	1110	31; 12; 17; 33; 21;
Q75HC2	1049	50; 42; 45; 16;
Q8LCN5	132	13;
P93013	240	21; 16;
Q9ZT17	140	29;
Q92FR2	205	20;
P27875	397	16; 12; 16; 11;
Q99024	848	24; 41; 88; 13; 10;
Q12449	351	12; 18;
Q9C5U2	1177	59; 75; 37;
Q3S4A7	923	40; 167; 41; 19;
Q6DBQ1	300	59;
Q4V3E0	319	61;
Q7X3T2	274	21;
Q7B8C3	251	16; 16; 15;
P93243	423	11; 22;
Q647H2	485	41; 40;
Q0H8Y1	537	52; 25;
Q03155	1287	16; 14; 14; 16; 17; 25; 10; 15; 12; 15;
Q10499	612	25; 71;
C8Z6N5	391	21;
O54873	360	16;
Q8GGJ6	827	233; 10;
P46680	616	16; 34; 33; 94;
O27726	196	41;
Q12476	345	18; 15;
A0A0A1H8I4	263	38; 45;
Q02040	696	15; 44; 18; 81;
Q54DK4	1353	26; 25; 135; 22; 26; 16;
D3YVF0	746	22; 20; 11;
Q9L4U5	444	61; 67;
P0CS66	777	31; 52; 42;
A7RRG3	298	33;
Q52402	589	30; 24;
Q9LP11	476	48; 36;
Q55DW4	794	22; 29;
Q55DA0	616	80; 17;
P33293	497	17; 38; 10; 18;
G4MMH2	487	20; 49; 18;
P77744	303	31; 46;
Q5JMF2	255	11;
Q6LYX4	434	28;
Q8N961	1026	23; 64; 85; 85;
Q8RUN1	1044	32; 20; 53; 45; 26;
P79273	414	101;
A5PK26	746	36;
Q9VIP7	284	59;
B3QQR6	337	34;
O04983	538	47;
Q9LY50	815	39; 16; 10;
E7FI45	463	91;
O29870	453	15;
B2HGH0	337	17;
A8M6W7	296	51;
D4GTL3	346	26; 22;
Q2IJI0	587	58; 26; 23; 13;
P54244	565	23;
Q27218	508	27;
P09483	631	10; 31; 34; 18; 22;
H2IFX0	363	15; 18;
Q6F273	397	51;
Q54GQ6	701	132;
P34355	660	36;
P15543	133	22;
Q44643	484	62; 18;
Q9RMX9	483	24; 59;
Q132P2	368	20;
P46105	579	39; 25; 15;
P27743	3650	1031; 141;
Q8KG42	93	10;
Q9V3R6	395	16;
Q54KF3	773	28; 19; 16; 66; 45;
Q1GAA9	1228	252; 33; 29;
Q9CJI9	1204	24; 28; 56; 45; 24; 11; 28; 25;
B1MZM2	1237	56; 38;
Q04GY7	1187	83; 90; 31; 44; 32;
Q67MD5	1372	53; 80; 14;
Q8RCZ1	1160	28; 231; 14;
Q836J9	1197	68; 36; 51; 120;
A9KTE7	1148	26; 18; 14; 14; 32; 19;
B1MZM3	1172	32; 78; 79; 50; 13;
A8AY34	1094	194; 107;
A4IP64	396	19; 22; 27; 14;
P54202	368	30;
Q09669	423	9; 16;
P0CH36	350	94;
P55263	363	22; 18; 14;
P11311	1628	27; 146; 53; 10; 34; 27; 29;
P25371	1050	93; 87;
A2VE47	498	18;
P54923	363	82;
Q5UQP4	514	129; 27;
Q8H5F8	322	36; 32;
Q22618	496	51; 18;
Q86V24	387	29;
Q9SQR2	273	14;
Q09749	325	30;
Q54KG7	516	26; 49;
Q8IUX7	1159	23; 26; 23;
Q750L0	537	46; 21; 19;
Q6UEG2	493	29;
Q9LMX5	349	38; 41;
Q9S7C9	312	24; 16; 21;
P38013	177	34;
B8J9Z2	187	12; 24;
Q9ANL0	183	11;
O44712	603	17; 91;
Q8R4S5	884	19; 14; 14; 29; 54; 18; 12; 16; 25; 13;
O21043	310	58;
P03876	855	134;
A9RAH6	688	37; 22; 31; 29;
Q9ZZX0	355	55;
Q9M7Q3	455	25; 21; 13;
Q54NS9	409	33; 30; 21;
Q6GLW8	375	50; 14; 14;
Q6BWB9	662	45; 47; 25;
C5MA45	354	52;
C4R8C9	334	12; 15;
A3LYQ7	428	87;
C7GPZ8	357	31; 16; 32;
Q6CPA5	345	37; 31;
B8MDC1	416	38; 19;
C4XW03	284	25;
C5DEW2	188	16; 14;
Q148E0	229	13; 40;
Q9SMZ4	1065	115; 15; 88;
Q6D107	739	31; 27;
P46644	450	86; 14;
Q60317	376	59; 22;
Q54K24	1318	11; 227; 97; 12;
Q8T8P3	742	25; 28;
Q2J8V6	619	173;
Q70XZ4	541	18; 15; 15;
E7FHP1	233	51;
Q57577	406	37;
Q5QWZ3	565	14; 24; 20;
Q9VLJ6	631	37; 80;
P47129	310	17; 16; 11;
Q54K91	533	87; 19;
P25162	520	61; 18;
Q60S81	482	15;
P18845	513	23; 12; 22;
P17787	503	17; 18; 42; 21;
B1W052	413	30; 27;
Q09388	628	62; 27;
Q54LN9	360	20;
Q9I2V5	870	25; 31; 19; 13; 15; 48;
Q9FZ47	291	38;
Q336V5	161	32;
Q01574	714	80;
A0R5G1	941	26; 42; 100; 13;
P33379	640	75; 25; 22;
P24005	296	13;
O76329	1739	18; 24; 78; 61;
P18281	89	33;
Q8NCV1	584	16; 18;
Q61072	846	16; 15; 13; 14; 18; 10; 15;
Q97GV3	1253	125; 148;
Q24WW8	1393	31; 38;
B0TDI0	1397	23; 18;
P35630	361	91;
Q04945	391	21; 17; 13; 19;
O30009	261	24;
Q9HSB8	266	43;
A5LHG2	109	21;
Q84P17	728	28;
Q6CIF3	594	35;
Q37979	290	78;
P09230	455	17;
P80961	129	31;
Q9ZN78	277	59; 11;
B2KSJ6	561	45; 44;
Q59Z29	799	31; 17; 19; 26; 32; 10; 12;
B8N8R2	260	20;
Q8IZF5	1080	68; 70; 91; 39; 34; 28; 24;
Q9WVT0	1350	24; 16; 178; 28; 14;
Q9Y653	694	32; 93; 35; 26;
O88917	1516	77;
P91408	468	22;
P35373	364	77;
Q09LY5	680	15; 13;
A1L4X7	412	23; 28; 28; 19;
Q8RM03	777	22; 23; 14; 10;
P26046	3792	28;
A1WDC8	98	23;
Q1AXW6	111	13; 10;
Q553U5	544	54;
Q7Z695	627	56;
A7GM37	1243	122; 180; 41;
Q8RCZ0	1205	47; 177; 30; 25; 29;
B1I493	1231	17; 238; 107;
B2GEY4	1338	35; 28; 12; 32; 16; 29; 27; 20; 72;
B1HN90	1239	19; 101; 22; 21; 21;
B2A610	1283	132; 35; 39; 33; 17; 40;
Q5RA10	738	45; 51; 35;
A4W0M7	1228	41; 51; 60; 66; 88; 46;
Q897P5	1151	15; 138; 27; 15; 22; 21;
B1YKM7	1144	18; 150; 24; 23;
P35612	727	19; 12;
Q2RL78	1152	38; 13; 14;
Q03D70	1193	48; 51;
Q38V07	581	68;
Q1MCF8	596	81;
Q24R88	570	26;
O94619	744	79; 19; 50;
Q86S40	503	19;
P0AAP2	372	23;
O59710	470	116;
Q96SZ5	271	45;
P51981	322	55;
Q4IB96	1631	35; 18; 100; 78; 22; 20; 17; 17; 23;
Q59LC9	255
Q4PFI5	432	28; 25; 17; 26;
P36953	609	34; 30;
A2R797	794	24; 19; 27;
Q5BEK1	667	83; 27; 25; 12;
Q92KZ3	334	42; 24;
P39180	1040	72; 35; 27;
A0KYQ5	395	38; 22;
G0L322	540	52; 26;
P06720	452	24;
Q5VTM2	704	36; 64; 43;
Q9KIP9	385	45;
A8W969	454	35;
Q8N302	715	14; 12; 86; 18; 32;
Q0JF21	228	16; 27;
D4GU70	358	15; 20; 24;
Q9ZUI9	285	28;
Q9Z3R4	357	112;
Q9FK51	352	60;
Q8SSL7	531	10;
Q6ZDQ1	563	58; 50; 15;
Q09770	543	50; 25;
A9ZSZ2	927	15; 20; 15; 21; 36;
Q9YE60	289	34; 62;
Q9ZT16	136	17; 18;
P86857	190	22; 17;
Q52309	418	36; 28; 25;
C6L862	252	27; 18; 17;
Q09666	5891	44; 46; 40; 37; 14; 79; 15; 43;
A5VCB6	174	40;
Q3U1U7	702	138; 30;
P29589	183	14;
Q9VQ79	740	33; 47; 46;
Q56957	183	15;
A5DE11	483	11; 24; 10;
C5MBA7	825	61; 30; 26; 12;
Q9VUR3	335	42;
Q8RXD3	311	34; 12; 18;
P22327	625	28; 25; 17;
E1BKA3	549	57; 53;
P94417	455	36;
Q6JP77	354	21; 32;
Q92667	904	20; 18; 10; 18; 16;
O88987	865	20; 59; 38; 15; 26; 10;
P24275	429	18; 23; 38;
Q13023	2320	86; 25; 17; 16; 48; 10; 31; 38; 11; 21; 80; 56;
Q70FJ1	3798	41; 19; 34; 29; 29; 13;
P37142	922	41; 64; 30;
Q9L555	441	42; 15;
Q9ZJZ7	406	41;
Q8BIX3	277	69;
Q6LP61	160	27;
A5E748	150	16;
Q8RKH4	437	152;
Q44740	462	21; 12; 26; 37;
P54114	507	123;
P33008	489	58; 12;
Q7G192	1322	89; 19; 12;
P84996	627	64; 27; 9;
Q9HRI2	264	102;
O57840	282	27; 20;
Q8K9B2	360	39; 32;
Q9ZMQ6	308	40;
Q8L638	510	149; 14;
Q6FWD1	506	98;
Q8X092	557	166;
A8MR93	498	63;
Q5ABE5	294	18; 34;
O13933	425	64;
Q6DNA2	466	45; 52;
Q887Q0	391	69;
P40350	335	30;
Q3T1L5	508	34; 76; 16;
P52887	767	51; 14;
Q88NC5	497	70;
Q8VDI9	612	48; 49;
Q88ND5	486	25;
Q88BD4	466	16;
P0CAT7	221	26;
Q00594	547	23; 28;
Q6UXT8	130	30;
Q8ELK1	393	56;
P63482	362	26;
A9MCK3	397	33; 13;
B9DMI9	385	35;
Q67K79	378	87;
Q6FPQ4	702	53; 28; 35; 11; 46;
C5DE09	403	13; 16; 17;
Q6CPX6	218	17;
C7GK20	396	65;
C5DL76	843	98; 10; 12;
Q6CRV9	593	15; 23; 22; 22; 26;
Q6FWH9	412	23; 18; 24;
P00562	811	141; 70;
P38080	1109	27; 25; 17; 28; 52; 15; 30; 24;
Q12013	750	30; 18; 53; 29;
P74308	328	10; 39;
Q9SU63	539	124; 17; 11;
Q1JPA0	469	40;
Q6BLG4	169	10;
P19121	616	44; 83;
P21847	383	19; 55;
Q5NVH5	610	74; 33;
P21228	822	79; 24; 12;
Q8PZ55	289	30;
P23901	321	44;
O42916	510	29; 10;
O43078	661	69;
Q6CN27	534	41; 29; 13;
Q4P2W6	634	78; 46; 25;
Q92685	439	57; 15;
Q54J42	328	22;
P26275	249	35;
P43633	761	85; 26;
Q3TSG4	396	37; 15; 25;
Q6UX46	153	51;
A0JPQ8	448	24;
P79017	311	33;
I1SKR9	87	23;
Q92TW1	164	17;
B7UKI3	161	25;
Q9KAH8	439	25; 32;
Q5YP02	330	105;
P75712	485	31;
Q76LB1	460	21; 22;
Q9XIN1	507	11;
Q54SV3	650	25;
O35936	678	20; 71; 18; 10;
Q10303	512	49; 14; 16;
Q03420	410	18; 36; 26; 24;
B7J911	365	82;
A3MYX4	375	45;
Q9RER4	342	24; 18;
Q9F8I0	369	14; 25;
B5Y9T8	349	28;
Q8RSU9	362	35;
B2SHB9	366	17; 105;
A1WUS2	365	13; 29;
B5Z7U5	378	38;
P55789	206	33;
C1L1F6	369	41;
Q7V9Z2	387	44;
I6LNY0	410	11; 60; 18;
A5WDJ3	375	45;
Q1RGU4	411	35;
Q56346	378	25;
Q8PGD0	367	31; 103;
Q5BIW4	1658	24;
Q5A312	1569	34; 45;
Q6A332	1133	47; 26; 14; 32; 17; 27; 29; 14; 21;
P50082	594	11; 27;
Q9NP70	448	23; 31; 17; 16;
P02760	353	51;
Q07838	407	38; 11;
P08478	936	15; 39; 40; 26; 56;
P15699	799	17; 32; 17; 12; 13; 15; 38; 20;
Q5JTC6	1136	19; 16; 17; 23; 23; 15; 15; 14; 14; 21; 21; 36; 35;
Q9R049	644	31; 11; 21; 21;
D3FSJ3	391	75;
P9WQ94	474	22; 24; 27;
P9WQ96	463	14; 25; 26; 20;
P0A4M8	499	20;
P95896	505	97; 17;
Q9SJG8	844	15; 16; 12; 41; 17; 19; 10; 30;
Q6J1Z5	272	31; 18;
Q07121	649	35;
Q12556	672	58; 17;
O74315	476	55;
A1YB07	722	34; 36; 23; 23; 19;
Q8VHG2	1127	79; 20; 47; 18; 14; 18; 28; 18; 10;
Q8SRG3	865	15; 21; 78; 15; 14; 11; 10;
Q5FFZ5	501	62;
Q8RHT8	479	51; 44;
B6JLF2	497	64;
Q5WTG8	484	66;
P0AE14	285	31;
Q48656	850	287;
B8M2W9	504	118;
Q7M1T6	234	48; 16;
Q99068	361	10; 68;
Q6W4T3	1049	60; 68; 35; 22;
Q83EX9	373	39; 20;
Q4FMN4	376	32; 34;
Q2RSR4	376	25; 11;
Q2RZV7	398	24; 21;
O22040	667	31; 88;
Q9UPS8	1710	70; 25; 93; 65; 26; 29; 19;
Q53RE8	184	30;
Q86W74	233	35;
Q9ULJ7	1430	31; 36; 32; 28; 67;
Q6DGX3	316	32; 20; 14;
A0Q2E1	375	27;
A6NF34	632	20; 15; 11; 15; 13;
Q92125	513	19; 13; 54; 17;
Q9C9X3	317	65;
P04294	627	28; 13; 31; 24;
P46882	496	71;
Q54WW3	157	20;
Q8LPK4	1014	14; 35; 27; 12;
Q0Q474	275	17;
Q54WN0	1144	36;
Q08951	933	20; 15; 79; 25;
Q750L8	452	16; 40; 22;
Q2YDH6	194	17;
Q2VPB7	879	42; 18;
Q499N2	491	39;
Q9NUS5	201	17; 15;
Q8VYL3	514	25; 57;
Q0AC59	280	59;
P45135	371	12;
Q54NC6	2270	40; 326; 22; 23;
P53886	1749	86; 18; 143; 20; 12; 21; 19; 21; 22;
Q54VV5	1018	189; 21;
Q54D58	581	122; 17;
Q9M9A8	584	27; 87;
Q5P5G4	733	20; 19; 14; 16; 12;
Q974N6	782	37; 69; 50; 31;
P0C925	459	24; 10; 18;
A0PYH7	434	58; 50;
S0DLN5	296	12; 18; 20;
Q8RX79	423	15; 46;
A6UTF2	407	22; 30;
A3CSK8	412	31; 45; 25;
Q979H8	407	22; 24; 19;
Q8BVF7	266	24;
Q54CL0	607	18; 9; 12; 17; 15; 23;
P68293	268	41;
Q0VD83	1089	19; 15; 140; 16;
A0A096P2H4	102	22;
Q95LB0	346	43;
P20301	641	14; 39; 34; 19; 24;
Q5U777	106	32;
Q4WCX7	242	43; 16;
Q7Z2E3	357	40;
B7GR20	194	28;
Q56JW4	181	22;
P59959	224	28; 32;
Q8EUA8	173	22;
A5GSL0	178	25;
Q73M27	191	18;
Q8P8F9	187	22;
P41990	516	30; 21;
O28846	247	70;
Q3JCP6	90	23;
Q54LD5	786	17; 18; 45; 38; 20; 10;
Q54CH1	581	31; 79; 13; 12;
P51829	1100	304;
Q3AA35	1168	73; 17; 28; 16; 83; 17; 12;
A3DH19	1252	33; 41; 20; 26; 18; 28;
Q5FJX0	1208	97; 20; 33; 83;
A9KTE6	1378	20; 32; 23; 22; 23; 16; 24; 14; 19; 26;
Q04HC1	554	44; 36;
O15204	471	22; 13; 15; 16; 13;
Q92YE0	601	19; 33; 31; 28;
A0RZ37	610	78;
Q1WTM3	579	43;
Q8Y6E5	581	74; 19;
Q8TX47	600	20; 22; 18; 26; 10; 30; 11;
Q98NF9	606	20; 49; 17; 21; 15;
P31466	446	21; 15; 22; 14;
A5G460	356	16;
Q4IMJ1	354	31;
Q5T7M4	303	35;
O22161	931	36; 18; 21; 21; 21; 40; 16;
P48360	494	74; 14; 10;
Q949X0	372	31; 24;
Q07732	791	41; 33; 32; 25;
Q556I2	219	40;
Q9C9G2	536	37;
A7TPS5	433	21; 18; 15;
P32317	510	143;
Q2KJI7	806	36; 21;
Q99222	894	183; 18;
Q8TGA2	1672	12; 45; 20; 29; 69; 55; 53;
Q00278	272	20;
Q6UEH4	499	24;
C4XXB1	649	52; 21; 11; 34;
C5M9N0	448	75; 24; 9;
Q6BMF7	928	44; 21; 40; 16; 11;
A7TRW3	916	17; 78; 22; 19; 36;
Q6FK06	679	82; 43; 22;
Q6FPJ5	647	44;
O64094	387	29; 60;
Q5ZK84	328	36; 19;
[truncated: 83,728 more rows]

## Sheet: Figure2
Supplementary Data: Proteins containing long repeats length (> 50 )				No of identified Long Repeats in Different Range
Uniprot ID	Sequence Length	Long Repeats length		Larger Repeat Length	Number of Proteins
Q09165	13101	111		<100	21478
Q6GGX3	10747	923		101-200	7124
C6KTB7	10288	1759		201-300	829
Q5HPA2	9440	155		301-400	177
Q18DN4	9160	226		401-500	73
A0A024F910	8904	1446		>500	87
Q6ZWR6	8800	106
Q9N4M4	8546	267
Q4WVN4	8516	1084
Q7Z5P9	8385	206
O01761	8082	153
E9FCP4	7914	1050
Q03001	7571	168
Q6PZE0	7525	123
Q91ZU6	7394	217
Q9UPN3	7389	123
B3EWZ6	7312	69
P0C6W4	7183	124
Q23551	7159	284
P0C6V9	7080	62
A2ARZ3	6996	190
C8VPS9	6920	1080
Q5CZC0	6908	166
Q8WXH0	6886	363
Q008X6	6873	108
P0C6V7	6858	94
Q98VG9	6710	212
P20929	6670	221
P0C6Y3	6632	175
Q8R0W0	6549	80
O30409	6487	1034
O68008	6360	83
Q8WXG9	6307	114
Q4WT66	6270	1546
Q6JAN0	6200	118
Q555C6	6062	315
Q869L3	5901	304
Q09666	5891	79
Q54QG5	5876	55
Q8IVF2	5796	163
Q9HC84	5763	368
A0A0U1LQE6	5642	1056
Q96RW7	5636	90
Q6PDK2	5589	66
Q8SX83	5561	67
Q9UKN1	5479	75
D3ZHV2	5431	131
Q9Y6R7	5406	193
Q29L39	5382	110
O88799	5377	184
Q9R9J0	5370	1367
Q9VLT5	5323	155
P05790	5264	94
O68006	5256	594
Q2PC93	5256	268
Q8IID4	5252	117
Q9NB71	5234	103
Q01886	5219	1144
Q63HN8	5208	217
O75445	5203	87
Q2TL32	5195	64
A0A144KPJ6	5162	1045
Q80W93	5155	181
P33450	5148	252
A2VEC9	5148	219
Q24498	5128	163
A2AJ76	5101	91
S0DLP2	5085	1098
A0A0R4I9Y1	5062	56
Q8NDA2	5060	90
Q86UQ4	5059	490
Q5SSE9	5035	549
Q8CG65	4999	218
Q8IBG1	4986	239
Q2PZL6	4982	103
P30957	4970	109
Q9P7T1	4925	857
Q9VR91	4913	77
Q8NEZ4	4912	78
O88738	4883	1339
A2AGL3	4864	91
Q15751	4862	96
Q4U2R1	4837	86
Q8T5T1	4836	334
Q4WR82	4764	1083
Q96M86	4754	311
Q04833	4754	78
Q7TMA5	4744	55
Q91XQ0	4732	139
Q86BA1	4724	84
O94248	4718	137
Q9P2P6	4701	923
Q2HEW5	4700	134
Q9VW71	4700	103
Q9QXS1	4692	174
Q8ILR9	4663	340
A2ARV4	4661	198
Q14204	4647	56
Q9SMH3	4626	197
Q9ZGI5	4614	749
Q9NZR2	4600	84
Q54LN2	4593	290
Q8TDW7	4590	103
Q9JLC8	4583	827
Q19020	4569	160
Q39565	4569	174
P04114	4564	110
Q9KS12	4559	90
P08519	4549	111
Q27171	4541	684
Q05470	4539	73
Q96DT5	4517	92
Q63164	4517	139
Q9MBF8	4514	399
Q39610	4500	126
Q685J3	4494	63
Q39575	4486	151
P0C6V1	4475	110
Q8IVF4	4472	247
P0C6F1	4457	164
P0C6F4	4446	170
P98160	4392	62
Q5THJ4	4389	113
Q12955	4378	352
Q7TMY8	4378	85
P45443	4368	242
Q5F226	4352	104
Q9SMH5	4335	457
Q9P2D7	4331	146
Q27802	4319	74
P98161	4304	568
Q54UC0	4300	327
Q19319	4293	97
P40872	4263	718
Q54KX3	4247	365
P22105	4243	89
A0JJU1	4240	104
A8DYP0	4219	206
O13290	4197	137
Q19542	4172	249
Q8TCU4	4168	70
Q9C0G6	4159	135
Q9DEI1	4147	149
Q86JF2	4119	173
Q8TD57	4117	87
A8WTE8	4116	99
O43103	4115	901
Q06277	4096	403
P36022	4093	167
P0C6U2	4086	167
Q9C1M7	4084	111
Q9P4Z1	4077	72
P08F94	4075	88
Q8N3K9	4070	65
P20930	4062	87
P0C6U6	4061	189
Q63170	4058	136
Q20911	4048	78
A1CLY8	4044	129
Q66431	4037	352
Q7Z7G8	4023	325
Q80T14	4011	118
Q9VCA8	4002	65
Q9Y4D8	3997	94
Q9R9J1	3972	497
Q96WV6	3972	121
Q03164	3970	67
Q9YN02	3962	144
Q01484	3958	89
Q4WLW5	3956	1063
B8NJG3	3947	222
Q54BW4	3934	261
O97239	3934	259
Q5ATG8	3931	112
Q96JG9	3926	223
W7MLD7	3917	103
Q0VZ70	3913	63
Q99996	3912	145
P0C656	3903	74
P19712	3899	112
Q0D159	3891	271
Q9M3G7	3857	391
Q04561	3856	177
Q55FG3	3849	117
A0A087WUL8	3844	61
Q8I8U7	3804	136
Q4U4S6	3785	83
Q55GD2	3780	154
Q17551	3767	239
Q8T2A1	3764	81
Q66666	3756	89
Q709C8	3754	343
Q9W332	3751	193
P38811	3745	611
P20659	3727	61
Q61001	3719	180
Q00174	3713	176
Q80T79	3708	170
Q06SH2	3708	144
Q9HFE8	3700	69
P11532	3686	126
Q8GY23	3682	158
Q9TW65	3675	201
Q9NRC6	3675	102
Q21313	3673	96
Q96T58	3665	55
Q96Q15	3662	290
Q10064	3656	116
P27743	3650	1031
Q06502	3638	247
O70244	3624	113
Q83017	3617	163
Q4L9P0	3609	147
P94459	3604	1027
Q9VDW6	3599	113
Q68772	3596	164
P12255	3591	181
Q96V34	3590	963
P27206	3588	794
O30408	3588	1033
M1W0X8	3585	784
Q9V5N8	3580	155
F4IHS2	3575	81
O73590	3574	97
Q4LDE5	3572	60
Q03132	3568	429
Q90953	3563	170
Q8IZQ1	3527	184
Q0VDD8	3508	83
Q24292	3504	104
Q859P9	3501	286
Q20497	3499	74
Q03131	3492	257
A0AUJ5	3492	176
Q7Z408	3488	168
Q9VT28	3480	429
Q8I1N6	3474	159
Q83034	3474	91
Q9W4E2	3467	86
P58751	3463	198
Q3ZJ90	3463	424
P89201	3457	91
Q8JZM8	3444	71
P46939	3434	141
Q54Q69	3433	157
Q5T011	3433	308
P28955	3422	53
P51587	3419	256
Q04538	3416	133
P18490	3414	93
Q074N0	3413	131
P13611	3397	368
P33478	3397	177
Q9U943	3381	106
Q06561	3376	257
A4UGR9	3375	104
Q54LB8	3374	519
Q864S8	3373	270
Q6XHA7	3366	66
Q62059	3358	159
Q9V496	3352	121
Q01901	3345	242
P34616	3344	97
Q9E6N3	3343	105
P33515	3342	310
O95613	3337	60
Q16787	3334	171
Q02505	3324	368
D5CBA0	3322	271
Q29EQ3	3314	254
Q25490	3306	139
Q9VB11	3304	102
Q96JQ0	3299	108
Q09624	3285	172
Q03280	3269	65
Q15772	3268	288
Q9XV66	3264	69
Q8BLN6	3262	162
Q14789	3260	144
P46013	3257	119
P31999	3256	133
Q0T963	3243	57
Q6ZRS2	3231	118
O13834	3228	64
P49792	3225	253
Q70PP2	3219	189
B3BM48	3210	99
P29152	3207	82
Q9H799	3198	60
Q55E58	3185	210
Q6ZS81	3185	144
P12111	3178	148
Q9NA13	3178	105
E9PVX6	3178	118
P19811	3176	240
Q558W4	3175	623
Q96RL7	3175	58
Q03133	3173	189
Q5SZK8	3170	122
Q5T1H1	3166	172
Q04350	3166	214
P10220	3165	63
P89509	3165	379
Q96L91	3160	266
Q54ER4	3158	56
P51112	3149	154
Q55E72	3148	59
Q07878	3145	114
P42858	3143	143
P98092	3134	170
Q00869	3132	784
O42926	3132	88
O60673	3131	98
Q54FN7	3128	93
P13944	3125	71
M9NDE3	3124	763
P24043	3123	157
Q7PCJ6	3121	63
Q5VT06	3118	427
A4KZ49	3113	219
Q8C6S9	3107	142
Q6ZTR5	3103	122
Q0KL02	3103	577
Q76P24	3096	155
Q08534	3095	118
Q923J6	3093	118
P18963	3093	540
Q8WUY3	3089	59
P19137	3085	182
Q54S52	3081	55
P19158	3080	125
Q3S2T9	3076	265
B7ZCC9	3074	133
Q8CHI8	3073	218
Q01500	3069	102
Q62388	3067	173
Q65399	3067	62
P17765	3057	333
P04517	3055	460
Q8NFC6	3052	224
Q68749	3038	124
Q8TDJ6	3037	168
E9Q6J5	3033	96
B8UU59	3030	78
Q9Y485	3028	107
Q05057	3028	261
Q8IWI9	3027	88
E9Q8I9	3021	120
Q06A37	3012	78
P87319	3012	88
P28167	3006	174
F4IG73	3002	278
Q54TW0	3000	175
Q8BV79	3000	87
Q696W0	2996	102
P0C657	2975	78
Q32065	2972	508
Q68DQ2	2971	89
O15417	2969	89
O43149	2962	119
Q5UPY0	2960	233
Q12150	2959	115
C7BKP9	2958	56
Q6BV76	2949	286
O95359	2949	127
E9QAM5	2948	288
Q8NFP9	2947	93
Q63870	2945	87
Q7RZT9	2940	155
Q86AE3	2932	101
Q2U639	2926	76
Q6ZRI0	2926	98
Q9HCU4	2924	293
Q06SJ3	2923	483
Q967F4	2921	221
Q6V1P9	2917	67
P48725	2899	136
Q868Z9	2899	71
O61363	2897	373
Q7VJ82	2895	78
Q58791	2895	331
Q9Y0A1	2893	102
Q74ZX0	2888	158
P51592	2886	74
E9Q557	2884	83
P28976	2876	134
Q5ABX0	2874	287
Q6ZQQ6	2874	152
Q54SZ6	2870	66
Q00799	2868	54
Q69422	2865	406
Q93442	2863	159
Q86YZ3	2851	152
Q80T03	2851	193
Q3KNY0	2850	167
Q8TDX9	2850	119
Q61315	2846	146
Q7Z7M0	2846	98
Q04690	2842	63
O15018	2840	178
Q5GRY9	2840	185
P29993	2839	72
Q55CN6	2838	99
Q00798	2834	138
P20471	2833	79
Q9NR99	2829	98
Q9W7R3	2825	165
Q8CD54	2823	182
Q9W0Y8	2822	347
Q12802	2814	224
Q8CIZ8	2814	324
Q9Y493	2813	246
P78559	2804	124
E7FAW3	2802	162
O95071	2800	77
B9GE13	2799	197
Q4WVM7	2797	148
Q5BEJ6	2794	119
Q8I4R2	2793	327
Q9BXT5	2790	242
Q5XG71	2789	107
P38110	2788	527
F8VPN2	2786	303
Q8MSS1	2780	202
B0G138	2780	243
P55824	2779	153
P34926	2775	111
O71189	2773	147
Q27IK6	2772	168
P01267	2770	129
Q751J3	2769	150
Q9QZR8	2767	198
Q6FRZ9	2764	161
Q6CP76	2762	153
Q14643	2759	135
Q9UQ35	2753	84
Q00402	2749	60
E7FKV8	2743	136
Q54U49	2732	91
O61307	2732	55
Q8VHX6	2727	98
O60281	2724	86
P15822	2719	852
Q8IN94	2717	157
Q8TD26	2716	68
P13837	2716	73
Q9UMN6	2716	52
A2YH41	2711	112
P16154	2711	197
P07207	2704	70
Q9FKS4	2703	164
Q14571	2702	67
Q6LA55	2700	107
Q95Q95	2698	159
Q96L73	2697	90
F4I893	2697	99
Q6ZS30	2695	65
B0G170	2691	455
G5EGQ6	2685	88
Q80Z19	2681	233
Q7Z333	2678	259
P33892	2673	203
Q92616	2672	78
Q14573	2672	74
Q10105	2671	120
Q9W0T1	2670	54
Q54WR2	2668	100
Q6UB99	2664	186
B8M9J9	2662	157
Q8X8V7	2661	52
B0G126	2657	96
Q54D44	2656	708
Q9DE14	2655	300
A2AKX3	2647	87
Q3UHR0	2644	95
D7UQ44	2642	70
Q60J38	2637	62
Q8MVR1	2632	231
Q292H2	2630	157
O08653	2630	173
Q06179	2629	132
Q51845	2629	173
Q9Z1N3	2627	83
O15021	2627	107
Q6WRI0	2624	100
B8NR69	2622	641
Q69ZR2	2619	113
B2X1Z4	2618	71
Q55GE6	2616	58
Q54K81	2615	83
Q7LKZ7	2610	104
Q9R9I9	2610	641
O68007	2608	700
K7VLR4	2606	79
F4I9T0	2605	159
Q869X2	2605	128
O75179	2604	65
Q6IMT1	2604	54
G3XMC4	2600	108
Q6WRH9	2598	114
Q86UK0	2596	538
O75417	2591	256
Q6RG02	2587	250
Q09XV5	2583	109
Q9HCE0	2580	118
O96185	2574	588
Q9C0A1	2573	146
Q8R4Y4	2572	227
Q93008	2571	97
Q8IUG5	2568	156
Q9BYW2	2565	59
Q9H254	2565	105
Q8J0F5	2564	81
P39845	2562	262
Q5AR54	2560	137
Q8R4U0	2560	88
P46531	2556	91
F4IVL6	2555	146
Q06FP6	2553	68
M9MSG8	2552	166
A2R6H1	2551	131
Q9JLN9	2550	90
Q8IE95	2549	69
E2JF22	2548	161
Q54ER5	2547	198
A0A0R8YWJ7	2546	103
Q8IIG1	2546	59
Q8CGS6	2545	246
O31784	2544	489
D2H5P6	2544	290
Q9Y4G6	2543	295
Q15652	2541	136
Q5BA83	2535	167
Q22258	2532	130
A8XSV3	2532	60
Q9VW47	2532	88
N4WHE3	2529	74
Q5BEJ4	2528	330
Q5S007	2528	91
Q6MWY2	2524	366
Q9VXG8	2518	85
Q24270	2517	327
Q2M2H8	2516	130
P25823	2516	181
P27283	2515	131
Q71SP7	2514	687
Q1KZ59	2513	157
Q924A2	2511	136
Q96JM2	2507	76
O00555	2506	254
P08169	2500	68
Q54QD3	2500	91
Q54NC8	2498	79
Q8VHD8	2497	70
P49606	2494	102
P35194	2494	447
O60055	2494	136
Q5SS00	2494	100
P46100	2493	199
P0CE95	2493	91
Q06116	2490	71
Q8IVL1	2489	99
Q12923	2486	134
Q91740	2482	87
Q8I7I5	2482	89
Q9FR53	2482	74
Q8IWN7	2481	106
O15078	2480	153
P07751	2478	82
Q5ATJ7	2477	137
O82833	2476	190
P0CA01	2476	189
P32600	2475	177
Q5UIP0	2473	141
Q5AHA0	2472	117
Q9VK45	2471	78
Q01056	2470	77
P46821	2469	68
Q571C7	2468	69
Q5JWR5	2466	88
Q9MTH5	2464	86
F4IN58	2463	56
Q7TN88	2462	105
O00763	2459	67
O41965	2458	262
Q60974	2454	92
Q8NDH2	2453	130
P14248	2453	95
Q4WLD4	2446	341
Q96JI7	2444	96
Q9BV73	2443	76
Q6W4X9	2440	118
Q61G93	2440	69
Q0C9L7	2439	150
Q4WAY3	2436	66
A6H5M5	2435	345
F6ZDS4	2432	59
A0A097ZPE0	2431	223
Q5VWN6	2431	60
Q06SF2	2431	265
Q80SU7	2428	117
Q0C8A4	2423	225
P02549	2420	104
Q6DN67	2417	106
P16112	2416	92
P13395	2416	103
Q9UGM3	2414	94
Q8BQ48	2413	98
B2RWS6	2413	70
A0A0D2YG10	2411	81
P18160	2411	92
Q5U249	2409	101
G5EGK6	2408	83
Q5T1R4	2407	109
Q09854	2398	76
Q9NEL2	2396	99
Q9TZM3	2394	189
Q859W7	2393	107
Q5D862	2392	74
O15020	2391	104
A0A0N7D4P6	2390	115
Q54SK5	2389	57
P02751	2387	86
Q02099	2387	286
Q8IVL0	2386	135
Q5DTT3	2383	243
Q54QC0	2382	196
A2T308	2382	378
Q86C65	2381	277
Q6FX42	2380	127
Q83045	2380	252
Q9N3Q4	2379	175
P45745	2379	515
O43497	2378	300
Q9FIN7	2377	173
P40468	2377	100
Q5TYW4	2373	116
B6HJU6	2373	975
Q6PRD1	2368	111
P18177	2367	70
O88427	2366	122
Q9H2D6	2366	91
Q54ET6	2365	450
Q2VIS4	2363	75
A1DN09	2360	443
Q9Y719	2359	96
Q9U1M8	2358	57
B0M0P8	2357	90
F4I1L3	2356	134
Q9HCK1	2355	52
Q4AC94	2354	105
Q9UUL4	2353	243
P00451	2352	277
A6NE01	2352	102
A2A884	2349	243
P08922	2348	123
D4G3R4	2348	130
Q5VU43	2347	91
O74539	2345	203
Q9QYC1	2345	118
P27411	2345	58
Q553E9	2345	52
Q8NG31	2343	129
Q5WNI9	2341	120
Q00975	2340	205
Q9Y7K2	2338	174
P49303	2337	215
O23372	2336	185
A2AL36	2335	224
Q3ZCN5	2333	157
Q8VHY0	2328	225
Q9IBG7	2328	57
E1C2U2	2327	83
Q59LR2	2326	96
Q9N3X8	2326	96
Q75DB8	2325	325
O01510	2323	86
Q9UM47	2322	52
Q9DGT6	2322	54
A6MMG6	2322	51
Q9NSI6	2321	204
Q13023	2320	86
Q06194	2320	148
Q62656	2317	121
Q4A0V8	2317	105
Q15878	2314	284
Q06852	2314	107
Q8WHW9	2314	118
A0JM13	2312	88
O14002	2311	79
Q4PFV5	2306	207
O95996	2304	114
P08544	2304	89
Q9P212	2303	94
Q01631	2301	116
Q9Y3R5	2299	105
Q5PZ43	2298	242
Q9Y3S1	2298	112
P12296	2294	81
Q20EZ8	2293	173
Q00963	2292	104
Q18ER3	2290	132
Q9W5U2	2287	127
Q07864	2287	121
O64046	2286	112
P29149	2285	157
Q8VQ99	2284	85
Q54J08	2283	148
Q6CAD2	2283	181
P78820	2281	60
Q8BCV9	2281	259
P34756	2279	71
Q9TXQ1	2277	54
O93937	2276	354
Q571H0	2275	100
A6ZMR9	2274	227
Q74ZJ8	2273	84
Q642P2	2271	70
Q54NC6	2270	326
Q8WYP5	2267	65
Q9Y2F5	2267	107
Q8C6K9	2266	60
Q8JPR2	2264	119
A1XFZ9	2263	91
P41233	2262	700
Q9DB00	2261	78
Q5U4E6	2260	75
P61243	2260	149
Q9GLP1	2259	156
Q8C9B9	2257	87
Q71TF8	2256	403
O54898	2255	131
Q9QEJ5	2255	90
Q9NTG1	2254	69
Q4P937	2252	69
P0CN27	2251	432
Q6EWG9	2251	66
Q9VCU9	2250	85
P15921	2250	71
P32870	2249	70
Q9C0G0	2249	76
Q55FT4	2248	70
P54697	2246	61
Q68DE3	2246	134
O89344	2245	211
O75165	2244	173
Q9VGP1	2244	153
D5LX59	2243	133
Q54XA2	2243	209
E9Q286	2242	99
Q9VEU1	2241	111
B2MW49	2239	78
Q6FRV6	2239	147
A8W3G3	2239	122
Q8SCY1	2238	173
Q54ML4	2238	282
Q55CI8	2238	448
Q8NFD5	2237	91
C6KSQ6	2237	99
P34367	2237	160
Q14667	2236	89
Q00955	2234	110
P12577	2234	55
Q5JSZ5	2230	141
Q9VW15	2227	85
Q86VV8	2227	80
P20054	2226	197
P12259	2225	157
Q80YT7	2225	257
O97394	2225	97
P56699	2224	298
Q9P0X4	2224	183
F4KBP5	2224	95
P21951	2223	51
A2QSC9	2222	200
Q13936	2222	361
A9JR23	2222	171
Q9Y6J0	2221	226
Q27YE5	2221	532
A0A131MBU3	2218	143
Q13402	2216	278
O88307	2216	88
P36290	2215	83
O95425	2215	443
Q8NB66	2215	186
Q7Z5N4	2214	98
A1DA59	2213	861
Q6V1Q2	2213	130
Q6UY61	2213	259
F1NTD6	2212	184
Q12397	2212	77
Q9VEN1	2211	92
P14240	2211	264
Q71F56	2211	102
Q8JN60	2211	383
P50748	2210	116
Q9LV03	2209	134
Q9DLD3	2205	187
Q95XZ5	2204	91
Q2EG98	2202	78
P24821	2202	84
Q9BMN8	2201	185
Q54MP8	2201	156
P87154	2200	142
Q9C8Z4	2198	68
P29150	2198	92
Q9VIQ9	2198	233
Q9HDV6	2197	79
Q54G57	2196	547
Q6P4S8	2196	108
P48415	2196	135
Q6BER5	2195	73
A1ZA47	2195	60
Q6EVK6	2194	115
Q65900	2194	151
Q54RQ8	2193	136
Q684R7	2192	166
A2AGH6	2191	176
Q7SBU6	2190	161
Q9YID8	2189	100
P96202	2189	467
Q9VMD9	2189	70
P70670	2188	107
O88783	2184	318
Q6C4J0	2184	63
Q6CEV2	2184	83
Q5IBC5	2181	139
Q6XKE6	2181	74
Q55FJ0	2180	247
P03303	2180	119
O15027	2180	77
Q3ZJ93	2179	73
Q5TH69	2178	105
Q9UT24	2177	657
A0A1F4	2177	197
Q9SGH2	2177	51
Q6Q883	2177	897
P10180	2176	272
Q9UHV7	2175	104
O48534	2173	754
P15381	2172	246
Q9VL32	2172	87
Q7TNJ2	2171	95
Q86TB3	2171	195
Q16927	2170	58
Q9UIF8	2169	58
Q29P71	2169	386
P39960	2168	64
P25356	2168	59
O36635	2167	120
P32639	2164	443
Q6ZFZ4	2163	133
F4HW04	2162	200
Q6MG48	2162	132
A6S7C7	2161	80
Q7SY48	2160	125
A1XIP9	2159	116
Q9FNQ1	2158	636
Q13459	2158	60
Q8BQM9	2158	71
Q03149	2158	91
P27176	2157	422
P56715	2157	87
O08523	2156	385
Q588V7	2155	126
Q5THK1	2152	131
F4IIM1	2151	59
Q54U87	2151	86
Q19791	2151	54
P34706	2151	274
Q3UH66	2150	527
Q63505	2149	64
A8E1C4	2148	75
Q12680	2146	90
Q9U2G0	2146	92
Q9H583	2145	220
P09208	2145	103
N4WHA7	2145	55
P43583	2144	164
P11213	2143	59
Q96N67	2141	105
A6NKB5	2138	60
Q8NFU7	2137	206
Q4WMJ7	2136	480
O43157	2136	123
Q9YLS4	2135	161
P61407	2135	214
P12263	2134	360
P35500	2132	220
Q6BXI1	2131	58
C6S3N3	2130	133
P51123	2130	105
P9WQE9	2127	57
C4ULG3	2124	93
Q14674	2121	416
D8V078	2120	61
Q6PIF6	2117	135
P31332	2117	195
P08799	2117	146
Q14980	2116	236
Q54HD2	2113	415
Q7TXK8	2113	299
Q9VWE6	2112	276
Q9C102	2112	82
Q4WF61	2110	827
Q8B0H0	2110	197
P07898	2110	92
Q98UI9	2109	461
P25655	2109	162
A6QQP7	2108	143
Q4VKV2	2108	758
E9Q3L2	2106	146
Q6PLS1	2106	94
Q8MJ05	2106	357
O14157	2105	157
Q21281	2105	90
Q27YG9	2105	108
Q85B60	2105	106
Q86YA3	2105	103
Q5AUX1	2104	166
Q5HYC2	2104	66
P33453	2104	69
A2VCZ5	2103	57
Q559T8	2103	70
Q1E702	2101	161
Q622K8	2100	355
A7KAL3	2099	55
Q84TX2	2098	104
Q9VM75	2097	99
Q51ZN8	2095	143
Q8V5E0	2095	150
Q5SCW3	2095	133
A0AVI2	2094	260
Q5B1T9	2091	303
Q8N4C6	2091	171
P51611	2091	219
B3FWT6	2091	177
Q811P8	2090	256
P34229	2087	157
Q60997	2086	137
G0SA56	2086	102
Q9HEC9	2085	58
L7XAV2	2084	101
Q4WF53	2084	257
C0H4W3	2083	68
P31696	2082	228
Q4PFE7	2082	77
Q9WAL8	2082	65
Q0D1N9	2082	96
C7G046	2080	61
Q96BY7	2079	81
P52340	2078	479
Q7PLI2	2078	58
Q9VS29	2075	96
A2AF47	2074	76
Q00333	2073	175
Q9P2D3	2072	142
O75970	2071	93
C8YR32	2069	128
Q4W382	2069	181
Q8IDG7	2069	128
P33144	2068	96
P24686	2068	122
Q9JL19	2068	217
Q27IK7	2067	130
Q96PE2	2064	121
Q6UB98	2063	179
F8VQB6	2063	474
Q85WV5	2063	93
Q9NZM1	2062	124
Q5B8K7	2062	65
O18475	2060	139
P85120	2059	73
P91133	2059	70
B4F6W9	2057	124
P49025	2056	95
Q7X9V2	2056	149
Q92614	2055	105
Q4VA61	2054	97
Q9W1C5	2054	56
O13731	2053	166
Q871L5	2052	128
P07149	2052	272
Q9V4A7	2052	80
Q20849	2050	103
B3FWS8	2050	201
C7IVR4	2050	72
M1WCQ3	2050	515
Q8IYD8	2049	52
Q96HP0	2048	195
B5BT18	2046	51
B8MYS6	2046	340
Q767L8	2043	51
A0A1D5PRR9	2042	173
Q86XA9	2041	206
Q50EW2	2041	73
Q8B0U2	2041	305
P17927	2040	606
P0DM40	2039	164
S0DZM7	2037	74
Q54GV0	2037	83
Q6GYQ0	2037	133
Q9D952	2036	197
P48633	2036	193
E9PYL2	2036	59
Q17388	2035	163
Q93971	2033	112
Q9PVV4	2032	328
Q8IZD9	2031	174
P16621	2030	267
Q5XPK0	2029	64
Q8CIR4	2029	57
Q91TW9	2028	108
P08678	2027	93
Q9R0L6	2026	192
A8DYE2	2024	118
P21249	2023	323
P0CO14	2022	181
P15389	2020	281
P34545	2018	51
Q5TZA2	2018	124
Q38SD2	2016	111
P39526	2015	190
Q92621	2013	98
Q6VGS5	2010	54
P11075	2010	93
Q6P5D8	2008	258
Q3URK3	2008	298
F4KCC2	2007	60
Q4P9K9	2006	55
Q6WB93	2006	85
Q7S9J6	2005	70
Q97QP7	2005	78
Q92794	2005	72
Q8ZDJ2	2005	219
Q99466	2004	142
Q7RTP6	2003	72
Q6N021	2003	59
Q6URW6	2001	206
Q08D51	1998	91
Q9HC10	1998	152
Q872I5	1998	52
Q5N749	1998	88
Q8TF72	1997	64
P36495	1996	380
A3KGK3	1993	66
Q8NEV8	1990	308
Q8LK56	1988	82
Q9EPQ8	1988	155
Q77SJ8	1987	236
Q9JIS7	1986	53
Q8CFT2	1986	99
D3IUT5	1986	111
Q68DN1	1985	58
P98163	1985	67
O97159	1983	88
Q55FD8	1983	112
Q2H1Q1	1983	77
O60318	1981	59
Q15643	1980	143
Q6ED65	1978	478
Q5D869	1977	125
Q06R68	1975	202
Q12888	1973	83
Q7NAT4	1970	59
O10378	1968	68
P53327	1968	556
Q8N1I0	1967	170
P15292	1963	78
O46669	1963	127
Q8NDV7	1963	53
Q0VAV2	1961	112
O60152	1959	145
Q9VB98	1959	129
Q5T5U3	1958	69
Q54JA4	1958	77
Q10411	1958	239
Q04956	1957	101
Q08D57	1957	117
Q09EF7	1956	123
Q96QU1	1956	76
Q8TDI0	1955	153
Q3UHK3	1955	78
Q54JA5	1955	138
P25927	1954	65
P41832	1954	53
Q6YHU6	1954	249
P08104	1952	283
P49750	1952	58
A2ASQ1	1951	72
Q9HCM3	1951	133
B2X1Z3	1948	206
A2AQ25	1947	130
Q9H1A4	1945	51
O94387	1945	136
Q9VGW1	1944	107
E8MGH9	1944	60
Q07283	1944	115
A6QL64	1942	99
F4JD14	1942	65
Q8TEP8	1942	182
B4JHJ7	1942	61
Q6PDN3	1942	82
Q562E7	1942	118
Q91957	1942	54
D4P3R7	1941	78
Q6GPD0	1941	75
Q3V4U6	1941	145
Q54XI9	1937	88
P0CM30	1936	52
Q9P2N4	1936	54
Q968X7	1935	70
B5MCY1	1935	212
Q06R72	1934	55
Q06409	1933	109
Q7NBF8	1932	147
Q8V736	1930	61
P08964	1929	90
Q02401	1929	204
Q5GA85	1929	125
Q54KF7	1928	102
Q6DFG0	1927	58
Q9Y4D7	1926	134
Q9YRB3	1926	124
Q6TUI4	1924	137
F4KHD8	1924	119
Q9C091	1924	173
Q54NP8	1923	84
E9Q9R9	1922	82
F4J8K6	1921	78
O42998	1920	124
Q8LRK9	1920	84
P29539	1917	134
C3VPR6	1916	51
Q09FY8	1916	95
Q6P4T0	1915	121
Q15746	1915	66
Q13129	1915	137
Q00706	1915	304
Q4JK59	1913	51
Q5TCS8	1912	65
P59510	1911	68
P34529	1911	193
Q7Z2Z1	1911	140
Q9SP32	1910	136
Q5VZ89	1910	197
O14513	1910	165
Q9ULL4	1910	154
Q5UQF0	1909	90
Q96L96	1908	53
Q5JRA6	1908	78
Q9DSN9	1907	133
Q8YM40	1907	221
B4R0A5	1906	96
A3KMH1	1906	303
Q9CMZ1	1906	117
C9D7C2	1905	106
Q9UKA4	1902	354
O53553	1902	264
P37297	1901	70
G5EFI8	1899	90
O75147	1897	89
Q9DRA1	1897	175
Q9U8M0	1897	79
Q4ZHG4	1895	122
Q19UN5	1894	115
P21263	1894	84
Q8KWM1	1894	117
F8S296	1893	81
B9FUF9	1893	99
Q2XVR7	1893	187
Q2L951	1893	165
Q92HD6	1893	210
Q80UV9	1892	121
A0A1D8PQ86	1891	71
Q9V677	1891	100
Q766Z3	1891	163
Q8TGA1	1889	158
P32018	1889	185
Q765N2	1889	64
O14207	1889	120
Q5VU65	1889	141
Q6WWW4	1889	64
O88466	1889	78
Q6BTX0	1888	127
Q8TEM1	1888	129
Q8SSY6	1888	209
Q8IZJ3	1886	158
P54891	1886	126
B4JQ42	1884	468
Q7KU24	1884	83
Q9M086	1884	95
Q92545	1884	99
Q84M24	1883	297
Q9ULI4	1883	205
P25247	1883	245
P75109	1883	120
Q02789	1881	297
Q09WW0	1880	69
Q8NEY1	1878	95
Q9USR3	1878	71
Q4P456	1877	142
E1JH25	1877	242
Q8DQN5	1877	55
A1CME3	1876	72
A4R596	1875	95
P36304	1875	84
A7MB10	1875	171
Q6ZPG2	1875	280
Q8N7Z5	1874	187
A3M3H0	1874	206
Q5SNZ0	1874	106
Q6S003	1874	85
Q6NTN5	1874	73
Q9FGI1	1874	94
Q07963	1873	188
Q9LTG5	1872	51
Q9W2E1	1871	65
P38737	1869	148
Q3UG20	1869	59
A1XG13	1869	295
O95248	1868	134
Q4PE51	1868	63
P32333	1868	51
Q54M77	1868	73
P03600	1867	274
Q9V9S7	1867	87
Q2GXM1	1866	157
Q7Z401	1864	71
Q0VGT4	1864	168
P38536	1862	219
P15146	1862	99
Q9C0D5	1862	146
Q8IZC6	1861	100
Q20EX3	1860	83
Q8CGM2	1860	429
A5E212	1860	74
P53819	1860	125
P78615	1859	134
Q9Y7B3	1859	566
G0SFH5	1859	82
P36312	1859	125
Q2WGJ9	1858	105
Q1E9Q9	1858	192
O95153	1858	164
Q6BXQ6	1858	73
Q59X11	1857	192
Q97T80	1857	80
O14234	1855	68
Q06851	1854	162
Q7KRY7	1852	186
P02845	1851	94
X5M5N0	1851	78
O14981	1850	95
Q5DUY0	1850	189
P45386	1850	128
Q6ZVL6	1850	145
A3LT28	1849	55
P38058	1849	61
Q58817	1848	57
Q968Y9	1847	56
Q5VYK3	1846	106
A1CEE0	1846	133
F1MKX4	1846	82
Q7S133	1846	65
Q96QE3	1845	539
Q1LY77	1845	61
Q9VIS1	1844	175
Q09FQ2	1844	70
Q702N8	1844	63
Q28019	1843	58
B2RXS4	1843	286
Q76L40	1843	78
Q7XZF5	1842	182
Q44496	1840	129
Q555D2	1840	167
F4KBW6	1839	52
Q9VMJ7	1839	55
B4MUE1	1838	169
A3GGS6	1837	191
Q68CP9	1836	116
P32528	1836	185
Q63ZW7	1835	220
Q28371	1835	228
Q8IY92	1835	108
Q9UPQ9	1834	51
Q9M3J5	1834	130
Q9U1H0	1833	120
Q5AW24	1832	78
Q9W420	1832	72
Q92608	1831	108
Q8SAB7	1831	173
O33845	1830	185
Q9JYV5	1830	187
G5EBZ4	1830	235
Q09MB8	1830	176
P18296	1829	111
Q7YJS6	1829	99
P9WQE2	1828	102
Q9NQT8	1827	90
Q9Z985	1827	324
A5DH19	1826	83
A8E283	1826	131
Q6DRL4	1825	442
Q9VX91	1825	126
D7PHZ2	1825	125
B4LV24	1824	64
Q16363	1824	155
Q91062	1824	214
Q54DS4	1824	71
Q54UW4	1824	71
P16144	1823	115
Q9P7V5	1823	85
Q9C093	1823	79
Q8VDD9	1822	118
Q9W5D0	1821	58
F4I1T7	1820	77
F4JKH6	1820	92
A1CUH7	1820	110
A5DGZ7	1820	159
Q8MSX1	1819	60
Q9Z1Q1	1819	83
P75471	1819	58
O54952	1818	98
P52948	1818	56
Q2EMV9	1818	209
O60333	1817	139
Q54XN7	1817	182
Q61037	1815	122
Q9QBU0	1813	75
Q69YN4	1813	54
Q5JV73	1811	131
Q67W65	1811	57
O96838	1810	69
Q8VIM6	1810	80
P10039	1809	90
Q5BMR2	1808	53
Q2VQM6	1808	85
Q9BY89	1807	213
Q5BH30	1807	99
Q6FK84	1805	325
Q0CJ59	1804	132
Q94IN5	1804	62
P47024	1804	67
A4QLZ3	1803	178
Q5VW36	1802	75
P15800	1802	76
Q5B1X5	1802	56
Q9BYP7	1801	213
O93927	1800	93
A4QTQ9	1797	127
Q10172	1795	51
Q70XV6	1795	154
G0SAK3	1794	159
O13535	1794	55
B9FXV5	1793	61
Q8ID94	1793	119
Q9LUM0	1792	67
Q9BXP8	1792	68
Q9UI33	1792	222
D7PI15	1791	75
P78621	1791	80
P25386	1791	72
Q05808	1791	105
Q83883	1790	108
Q27IV2	1789	86
Q9PK60	1788	138
Q04952	1786	172
Q9FEC4	1784	123
Q49460	1784	188
C7DZK3	1784	136
Q02952	1783	56
Q6X0I2	1783	52
A2AQH4	1782	90
B4XYB8	1780	129
P08120	1780	71
Q2Q0I9	1780	57
G3Y419	1780	221
P34333	1779	75
Q8YA32	1779	163
A0A0H2VCA1	1779	71
Q6BMI2	1777	240
P20127	1777	135
Q6A070	1777	192
F1P4W9	1776	107
Q4W944	1776	54
P39061	1775	60
Q6BZF6	1775	86
Q6CJ57	1775	117
E9PU17	1774	188
Q9SIV5	1774	66
Q9W0S9	1774	269
Q626H5	1774	261
P13828	1773	100
Q6CA87	1773	66
Q5B7V0	1772	162
P54696	1772	89
Q9IJX4	1772	62
Q29KG4	1771	139
O84419	1771	70
P43565	1771	68
Q868N5	1771	57
O97758	1770	55
P0CO33	1769	93
Q2MGH6	1768	121
Q6A009	1768	352
Q5UR20	1767	242
A7KAI1	1766	281
P0CO17	1766	99
Q99666	1766	142
P34241	1765	152
Q8N6G6	1763	72
Q9CWL2	1762	57
A4D0S4	1762	52
Q7LBC6	1762	253
Q2VQM5	1762	158
Q172G3	1761	96
Q2LAE1	1760	102
Q8CGN4	1760	97
O36966	1760	165
A4GGF4	1760	92
Q1XG89	1760	105
P40434	1759	67
Q0WUR5	1758	114
G0S4T0	1757	81
O60437	1757	87
P22706	1757	181
P41647	1757	96
Q9Y238	1756	86
Q5DM57	1756	90
P11283	1756	122
Q6WKZ8	1756	129
Q9W040	1755	114
P32634	1754	57
Q9GTN7	1753	207
B8N8R0	1752	108
A7M9B2	1751	74
Q58242	1751	361
Q9UG01	1750	67
Q76NI1	1750	119
P53886	1749	143
P35928	1749	230
Q96KV7	1749	85
Q9HCM1	1748	132
Q9VW09	1748	221
Q9H792	1747	183
O96160	1746	161
P0C0L4	1745	163
Q9TXP3	1745	147
P16355	1745	75
G5EGM3	1745	112
Q04205	1745	140
Q01550	1745	98
P22534	1743	86
E1BP74	1743	73
P25202	1742	162
Q9W517	1742	217
Q5UQR0	1741	213
F4IXW2	1740	108
Q8TEK3	1740	68
O76329	1739	78
Q6Q760	1739	691
P03355	1739	402
Q9TW28	1738	151
A2AUM9	1737	131
Q86AT9	1737	209
Q2KHR3	1736	253
Q62768	1736	84
Q8C9J3	1735	258
Q30D77	1734	80
F4HZB5	1734	53
Q9KI14	1734	144
P33485	1734	67
Q51817	1733	445
Q5VT25	1733	55
Q7Z443	1733	60
Q9HCF6	1733	104
Q86VF7	1731	86
A7LCJ3	1731	63
Q5RCJ3	1730	104
B1PS76	1730	331
Q05022	1730	171
Q9C0C2	1730	78
E9Q784	1730	53
Q9LUI2	1729	53
Q6FKJ1	1729	80
G4N137	1729	74
Q2HA26	1729	144
Q9UTK5	1728	87
C6FG12	1727	55
Q6XHB2	1727	78
Q09JY9	1727	250
Q62383	1727	197
Q9UKK3	1725	439
Q4H4B6	1725	129
Q9Y4K1	1724	57
Q557C9	1724	184
Q60767	1724	101
Q9Z812	1724	82
Q4PI89	1724	62
Q9P2F8	1723	102
Q8SSQ0	1722	99
Q15811	1722	87
Q14766	1722	107
Q6GP04	1722	54
P56369	1721	180
P97789	1720	55
Q13029	1719	55
O60346	1718	158
Q1DHP3	1718	55
Q4P8F6	1716	321
Q63374	1716	108
Q6ZPF3	1716	79
P28668	1715	71
Q09475	1715	53
Q8TGE1	1714	76
Q54B29	1714	123
P08572	1713	51
Q8IY21	1713	91
Q0V1B1	1713	111
Q9NK54	1712	109
Q64612	1712	265
Q6F598	1712	135
O94986	1711	73
Q9UPS8	1710	93
P53705	1710	92
Q54RP6	1710	54
F4IIU4	1709	92
Q2RBN7	1709	58
Q6J8G2	1709	371
O15047	1708	54
F4JN05	1707	84
Q9VAF5	1707	98
J7QLC0	1707	53
Q9FWQ5	1707	55
O42900	1707	82
Q8N1W1	1706	118
F4HY56	1706	70
Q67724	1705	73
Q90508	1705	74
Q8WQ85	1705	140
B2RM93	1704	105
Q4PBP6	1704	61
Q9SR02	1704	100
P22082	1704	76
Q8WHX1	1704	122
Q54BT5	1703	555
P84634	1703	125
P30317	1703	419
Q8IVF5	1702	314
A6NM11	1701	118
Q6YI57	1701	139
Q2M3C7	1701	189
Q23F13	1700	78
Q55E44	1700	61
D0Z5N4	1700	91
B7ZS37	1699	94
Q03921	1699	58
Q5ARK3	1699	88
A2R9H9	1698	52
Q9NZM3	1698	71
P54675	1698	74
Q54IL5	1698	387
Q9VR59	1697	65
P0C945	1697	59
P33173	1696	94
F7DF15	1696	346
Q4KWH8	1694	59
Q04164	1694	64
P90761	1694	56
P14605	1693	99
Q86UR5	1693	92
Q85FG7	1692	94
P53420	1691	142
P29375	1691	93
O74835	1691	182
Q3UHC0	1691	156
Q86U86	1690	131
P15398	1690	173
Q9C0Z4	1688	127
Q92355	1688	207
Q98893	1688	169
P52746	1688	72
O00443	1687	112
P52179	1686	102
Q8IWJ2	1685	138
Q8JSZ3	1685	148
Q70EL1	1685	91
O88286	1685	164
P47054	1684	56
Q8WWI1	1684	51
P27914	1684	79
Q149N8	1684	96
P36126	1684	63
Q8YV57	1684	180
A2A891	1683	52
Q01118	1683	140
Q8T191	1682	132
P06684	1681	100
O94421	1681	60
Q9P7H8	1680	215
P30432	1680	173
D3Z750	1680	106
P40457	1680	82
Q924C5	1679	118
Q9FFF9	1679	115
G5EEH9	1679	74
Q55DD4	1679	113
A8NMB4	1678	51
Q54WH5	1678	68
Q90243	1678	150
Q5JPB2	1678	353
Q00083	1677	109
Q85FR6	1677	295
Q32RK5	1677	138
A8W3M6	1677	178
P27502	1676	126
Q7Z4S6	1675	54
Q9VAW5	1674	100
Q0P5X1	1674	56
Q8TGA2	1672	69
Q28WQ1	1672	358
Q9SVY0	1671	132
Q9LE42	1671	202
Q6YXY2	1669	480
Q8N7X0	1668	161
Q10161	1667	121
P12387	1667	100
A1X157	1667	69
Q8NDM7	1666	213
Q5ALX5	1666	265
P10964	1665	125
Q9H0J4	1664	98
Q8T6J2	1663	244
Q55BN0	1663	53
Q0V3H0	1662	202
Q6BUQ1	1662	346
P32386	1662	59
A3LN53	1661	126
P15442	1660	56
Q8TCU6	1660	74
Q92093	1660	119
Q03661	1659	77
Q918W3	1659	200
E0SGL7	1659	114
Q5SCY7	1659	331
Q3LHL9	1659	80
A7LFZ6	1658	161
Q9JKF1	1658	139
Q7T6X2	1658	177
Q12674	1657	95
H7BZ55	1656	117
P52593	1656	173
Q4P209	1655	293
A3GF47	1655	89
P76578	1654	148
A7E2Y6	1653	135
Q5N870	1652	151
Q6CWI4	1652	89
Q9Y6N7	1652	171
P18948	1652	74
Q23495	1651	77
Q8SS35	1650	84
Q9SSJ8	1649	400
P47171	1649	206
P69514	1649	82
Q94637	1649	86
Q12275	1649	118
Q5AH02	1648	78
Q8WXG6	1648	146
Q54F23	1648	172
Q10124	1648	53
P51532	1648	57
Q10435	1648	93
O94649	1647	90
Q9P1Z9	1647	56
Q19338	1647	88
Q9U263	1646	67
Q5TAX3	1645	64
Q9Y4C0	1644	222
Q75DV4	1644	68
P15095	1644	119
Q8WWZ7	1643	177
Q91132	1643	108
Q9GRZ3	1642	125
Q5LJZ2	1642	225
Q59U81	1642	70
Q7Z1M0	1642	128
Q87E11	1642	152
P98093	1641	104
Q99MV7	1641	112
F4JY12	1640	80
P15215	1640	55
P04933	1640	52
Q7Q6S8	1640	184
Q9CDT7	1639	102
Q9ILI5	1639	61
Q9VDY1	1639	99
Q7XD96	1638	165
Q55CZ1	1638	53
Q9W1B0	1638	88
A5DXA0	1638	77
E9Q0C6	1638	59
P80544	1638	55
P48563	1637	88
Q6C457	1636	67
Q58295	1635	103
Q6C908	1635	89
Q54RZ7	1635	247
Q18823	1634	71
Q6R7K1	1633	134
Q4IB96	1631	100
Q03018	1631	262
A1ZAU8	1631	64
Q7XZU0	1631	146
A0Q5Y3	1630	194
A0JM08	1629	187
F4JLS1	1629	79
P26831	1629	515
Q09779	1629	108
Q2WEA5	1629	93
P11311	1628	146
Q84ZL0	1628	58
Q2G2B2	1628	54
Q8NFW1	1627	120
Q9YK98	1627	230
Q9FY48	1626	59
Q8IUA7	1625	407
O53203	1625	62
O58530	1625	123
Q7T6Y2	1625	260
Q42093	1624	58
A7U6F1	1624	52
Q9Z330	1623	349
Q62769	1623	122
A6NE52	1623	134
P97793	1622	99
P00522	1621	79
P98094	1621	71
Q9HZE0	1621	125
Q55DU7	1621	199
Q54TK4	1620	115
Q8J294	1619	53
Q8NEV4	1617	251
Q09853	1617	118
Q9YKD6	1617	51
P35824	1617	199
Q13796	1617	232
Q6BKC2	1617	129
P55155	1617	58
Q6FK87	1616	178
F4I4P3	1616	134
O57415	1616	316
Q86H36	1616	84
Q8C0T9	1615	270
Q9FKN7	1614	60
Q58907	1614	159
C1FXW9	1614	87
Q12675	1613	179
Q66JQ7	1613	78
Q5BAZ5	1613	83
Q8IFN0	1613	51
A8QCB2	1612	93
O42854	1612	56
O74349	1611	129
Q5SYE7	1611	74
Q69ZR9	1611	134
P25653	1610	107
P11047	1610	73
Q9Z6U5	1610	57
A2VDJ0	1610	115
P15320	1609	90
Q54IZ9	1609	80
Q9C0I4	1609	104
Q2H0G2	1608	119
A6ZJ71	1608	271
G5EDY0	1608	139
S0DL59	1607	66
Q76N89	1607	118
Q5A762	1607	215
P34288	1606	64
O14148	1605	62
Q4UNE0	1605	151
Q8NFA0	1605	61
O75140	1604	190
O92956	1604	74
Q6YXP5	1604	232
Q61WP7	1602	103
Q8TEU7	1602	145
Q2WGD3	1602	175
A7TT43	1602	398
Q6NZJ6	1601	138
Q8SSC4	1600	61
Q95YM8	1599	470
Q12774	1598	95
P11001	1598	116
P53552	1598	93
Q59167	1597	129
Q9Y6X0	1597	61
Q06J19	1596	126
P27398	1595	117
Q8TDY2	1595	53
F4KG50	1595	125
Q2U513	1595	144
Q54P13	1594	122
Q80TM9	1594	52
B1GZ76	1594	86
D2TV88	1594	72
A6ZRK1	1593	71
O01583	1593	51
P38735	1593	226
A4RKC3	1592	100
Q5ADX2	1592	97
Q60610	1592	63
Q8N2E2	1591	152
C5DVG6	1590	103
Q9Y4F5	1590	180
P04821	1590	163
Q60UZ5	1590	101
Q5K651	1590	62
Q6A065	1589	87
Q9UT79	1589	132
Q8BL06	1589	216
Q5UQR4	1589	101
Q6FP05	1588	53
Q9Y8G8	1588	56
P10070	1587	95
C5DU19	1587	452
C4YG73	1587	119
O60241	1586	52
O43432	1586	53
Q7Z745	1586	363
P45931	1586	142
Q9C0B2	1585	324
P47170	1585	61
P23678	1585	78
Q61602	1584	59
O90304	1584	446
Q29KL8	1583	123
Q7Z2Y5	1583	96
Q54XY4	1583	209
Q5B3Y9	1583	140
Q8XV02	1583	189
Q09427	1583	377
O94911	1582	261
Q811D2	1582	54
Q12659	1582	176
Q5RES4	1582	75
Q9LXW7	1581	117
Q6TXD4	1581	89
Q8T498	1581	58
A5FB63	1579	56
Q5SYB0	1579	118
Q16U49	1579	147
Q3ZJ92	1579	87
Q55C84	1579	124
Q6NVJ5	1578	194
Q5VJL3	1578	147
P16466	1578	80
P47808	1578	54
Q6ZQQ2	1577	81
A1Z9P3	1577	92
Q1DLC7	1576	64
Q3UQ44	1576	144
Q6BN88	1575	83
Q7KQM6	1575	152
P19524	1575	80
Q9WAL9	1575	141
Q8CHC4	1575	98
A1L4H1	1574	58
Q6CJ38	1573	51
O77086	1572	55
Q3URU2	1572	76
O74415	1569	192
Q9V7H4	1568	53
P0C7L7	1568	104
A7TM79	1567	150
Q27421	1567	118
Q9P2R6	1567	84
Q6CNR4	1567	513
Q6P1D7	1566	179
O15061	1566	65
Q9P7M8	1565	121
Q9P6S0	1564	77
Q54X25	1564	405
Q22366	1564	73
Q5A5M7	1563	87
P12465	1563	218
Q9VX32	1562	72
Q69Z37	1562	244
Q03610	1562	105
Q6BN00	1561	122
P41229	1561	134
Q80Z71	1561	87
Q8I5I1	1561	68
A5WUN7	1559	82
P0CE70	1559	383
Q6CWI2	1559	106
Q24702	1558	56
Q54FF3	1558	117
P38873	1558	61
Q6C1X5	1557	100
Q9NRL2	1557	60
Q8ST25	1557	94
A7TJI3	1557	92
Q06554	1557	160
F4IRU3	1557	105
Q00107	1557	144
P35574	1556	71
Q9JIS1	1556	178
Q2T9I9	1556	120
Q9NYU2	1556	120
Q552C1	1556	69
O94913	1556	102
Q1EAK2	1555	128
H6D7E6	1555	115
Q7S1I0	1554	138
A0A0U1LQE1	1554	143
Q8HZK3	1554	70
Q8SSS9	1554	173
D0E0C2	1554	122
Q02004	1552	75
Q80UW5	1552	85
Q09449	1552	277
P0CW87	1551	175
Q3U492	1551	58
P18096	1551	167
Q94KE2	1551	60
O60706	1550	274
Q20060	1550	114
P40890	1550	68
P21441	1549	83
P20951	1548	104
Q0V6H6	1548	139
Q9JIL5	1548	106
Q54SP4	1547	105
Q9RVW0	1547	120
Q03640	1546	133
Q8WWN8	1545	129
C4R192	1543	142
Q8IXJ9	1542	125
Q8HXL3	1542	145
Q61IR6	1541	53
Q7Z3T8	1540	111
A6R8Q8	1539	115
Q7Z460	1539	271
A1DE13	1539	108
P30015	1539	413
F4HXP9	1539	64
Q12766	1539	148
Q7TXL9	1539	253
Q9VQH2	1538	79
P32768	1538	52
Q96NW7	1538	66
Q06625	1537	110
P22579	1537	176
Q9VPF0	1536	70
Q54TV1	1535	387
E7F8F4	1535	499
Q7SCC1	1535	98
O48653	1535	68
Q75DV2	1535	207
O75093	1535	85
Q8XE35	1535	90
Q7SAT8	1534	68
P25822	1534	300
Q9BVV6	1534	302
Q8CG09	1533	155
P09790	1533	106
O84818	1532	53
Q967D7	1532	94
Q9I7T7	1532	56
Q67FY3	1531	62
P41820	1531	536
Q5RHP9	1531	172
Q96JP2	1531	105
Q9EQZ7	1531	65
P08968	1531	76
Q9BX26	1531	75
B1Q3J6	1530	73
Q8IS21	1530	117
Q04182	1530	385
Q54U64	1530	103
P21979	1529	56
Q7SH60	1529	434
P22147	1529	251
Q9ES67	1528	85
P96218	1528	68
Q9VZZ4	1528	136
Q54CY2	1528	449
Q9USI6	1527	157
Q9I7S6	1527	91
O18023	1527	108
Q5AAL9	1527	77
Q75E74	1526	145
Q6C6M0	1526	234
Q7JQ32	1526	89
Q96F81	1525	66
[truncated: 27,770 more rows]
