# Supplementary material for: Identification and Analysis of Long Repeats of Proteins at the Domain Level
Source: Front Bioeng Biotechnol. 2019 Oct 8;7:250. doi: 10.3389/fbioe.2019.00250 (PMC6795024; doi:10.3389/fbioe.2019.00250)
Supplement: Supplementary file 2 [file Data_Sheet_2.xlsx]

## Sheet: Gene3D
Supplementary Data 2: Long Repeats of the proteins with single Gene 3D Assignment
Long Repeats identified protein's Uniprot ID	Gene3D assignment of the proteins	Structural class	Architecture
C6KTB7	1.25.40.20;	1	Alpha Horseshoe
Q6ZWR6	1.10.418.10;	1	Orthogonal Bundle
Q9N4M4	1.10.418.10;	1	Orthogonal Bundle
P0C6W4	2.40.10.250;	2	Beta Barrel
Q23551	2.60.40.10;	2	Sandwich
P0C6V9	2.40.10.250;	2	Beta Barrel
Q8WXH0	1.10.418.10;	1	Orthogonal Bundle
Q008X6	3.30.420.10;	3	2-Layer Sandwich
Q98VG9	2.40.10.250;	2	Beta Barrel
P0C6Y3	2.40.10.250;	2	Beta Barrel
Q8R0W0	3.90.1290.10;	3	Alpha-Beta Complex
O30409	3.40.50.1820;	3	3-Layer(aba) Sandwich
O68008	3.40.50.1820;	3	3-Layer(aba) Sandwich
Q555C6	2.130.10.10;	2	7 Propellor
Q869L3	3.40.50.410;	3	3-Layer(aba) Sandwich
Q9UKN1	3.30.70.960;	3	2-Layer Sandwich
Q63HN8	3.30.40.10;	3	2-Layer Sandwich
Q2TL32	1.25.10.10;	1	Alpha Horseshoe
Q80W93	2.60.40.10;	2	Sandwich
P33450	4.10.900.10;	4	Irregular
A0A0R4I9Y1	3.30.40.10;	3	2-Layer Sandwich
Q2PZL6	2.60.40.10;	2	Sandwich
P30957	1.25.10.10;	1	Alpha Horseshoe
Q8NEZ4	3.30.40.10;	3	2-Layer Sandwich
Q8T5T1	3.40.50.410;	3	3-Layer(aba) Sandwich
Q04833	2.120.10.30;	2	6 Propellor
O94248	3.40.50.410;	3	3-Layer(aba) Sandwich
Q2HEW5	3.40.47.10;	3	3-Layer(aba) Sandwich
A2ARV4	2.120.10.30;	2	6 Propellor
Q9ZGI5	3.40.47.10;	3	3-Layer(aba) Sandwich
Q9NZR2	2.120.10.30;	2	6 Propellor
Q05470	3.40.47.10;	3	3-Layer(aba) Sandwich
Q685J3	3.30.70.960;	3	2-Layer Sandwich
P0C6V1	2.40.10.250;	2	Beta Barrel
P98160	2.60.40.10;	2	Sandwich
Q12955	1.25.40.20;	1	Alpha Horseshoe
Q7TMY8	1.25.10.10;	1	Alpha Horseshoe
P40872	3.40.47.10;	3	3-Layer(aba) Sandwich
Q54KX3	2.130.10.10;	2	7 Propellor
P0C6U2	2.40.10.250;	2	Beta Barrel
Q9P4Z1	1.25.10.10;	1	Alpha Horseshoe
Q8N3K9	2.60.40.10;	2	Sandwich
P0C6U6	2.40.10.250;	2	Beta Barrel
Q20911	2.60.120.290;	2	Sandwich
A1CLY8	3.40.47.10;	3	3-Layer(aba) Sandwich
Q01484	1.25.40.20;	1	Alpha Horseshoe
B8NJG3	3.40.47.10;	3	3-Layer(aba) Sandwich
Q54BW4	2.60.40.10;	2	Sandwich
O97239	1.25.10.10;	1	Alpha Horseshoe
Q5ATG8	3.40.47.10;	3	3-Layer(aba) Sandwich
W7MLD7	3.40.47.10;	3	3-Layer(aba) Sandwich
Q0D159	3.40.47.10;	3	3-Layer(aba) Sandwich
Q04561	3.30.40.20;	3	2-Layer Sandwich
Q55FG3	2.130.10.10;	2	7 Propellor
Q55GD2	2.130.10.10;	2	7 Propellor
Q8T2A1	2.60.40.10;	2	Sandwich
Q9W332	2.60.120.290;	2	Sandwich
Q61001	2.60.120.260;	2	Sandwich
Q00174	2.60.120.260;	2	Sandwich
Q80T79	2.60.120.290;	2	Sandwich
P11532	1.10.418.10;	1	Orthogonal Bundle
Q8GY23	1.25.10.10;	1	Alpha Horseshoe
Q9TW65	1.10.418.10;	1	Orthogonal Bundle
Q21313	2.60.120.260;	2	Sandwich
Q96T58	2.40.290.10;	2	Beta Barrel
P27743	3.40.50.1820;	3	3-Layer(aba) Sandwich
Q06502	3.30.40.20;	3	2-Layer Sandwich
O70244	2.60.120.290;	2	Sandwich
Q83017	3.30.40.20;	3	2-Layer Sandwich
P94459	1.10.1220.10;	1	Orthogonal Bundle
Q9VDW6	1.10.418.10;	1	Orthogonal Bundle
Q68772	3.30.40.20;	3	2-Layer Sandwich
P12255	2.160.20.10;	2	3 Solenoid
P27206	1.10.1220.10;	1	Orthogonal Bundle
Q03132	3.40.47.10;	3	3-Layer(aba) Sandwich
Q24292	4.10.900.10;	4	Irregular
Q03131	3.40.47.10;	3	3-Layer(aba) Sandwich
A0AUJ5	2.60.120.590;	2	Sandwich
Q7Z408	2.60.120.290;	2	Sandwich
Q9VT28	1.25.10.10;	1	Alpha Horseshoe
P58751	2.60.120.260;	2	Sandwich
P46939	1.10.418.10;	1	Orthogonal Bundle
Q06561	2.60.40.10;	2	Sandwich
P33515	3.30.387.10;	3	2-Layer Sandwich
Q16787	2.60.120.260;	2	Sandwich
D5CBA0	2.160.20.10;	2	3 Solenoid
Q29EQ3	3.30.40.10;	3	2-Layer Sandwich
Q96JQ0	4.10.900.10;	4	Irregular
Q09624	2.60.60.20;	2	Sandwich
Q03280	1.25.10.10;	1	Alpha Horseshoe
Q15772	2.60.40.10;	2	Sandwich
Q9XV66	1.25.10.10;	1	Alpha Horseshoe
Q0T963	2.160.20.10;	2	3 Solenoid
O13834	1.25.10.10;	1	Alpha Horseshoe
B3BM48	2.160.20.10;	2	3 Solenoid
Q9NA13	1.25.10.10;	1	Alpha Horseshoe
P19811	3.30.40.20;	3	2-Layer Sandwich
Q558W4	3.40.47.10;	3	3-Layer(aba) Sandwich
Q5SZK8	2.60.40.10;	2	Sandwich
P51112	1.25.10.10;	1	Alpha Horseshoe
Q55E72	3.40.47.10;	3	3-Layer(aba) Sandwich
P42858	1.25.10.10;	1	Alpha Horseshoe
P98092	2.60.120.260;	2	Sandwich
Q54FN7	3.40.47.10;	3	3-Layer(aba) Sandwich
P24043	2.60.120.260;	2	Sandwich
Q5VT06	2.30.30.190;	2	Roll
Q8C6S9	1.25.40.10;	1	Alpha Horseshoe
P18963	3.40.525.10;	3	3-Layer(aba) Sandwich
Q8WUY3	3.40.525.10;	3	3-Layer(aba) Sandwich
P19137	2.60.120.260;	2	Sandwich
Q54S52	2.130.10.10;	2	7 Propellor
P19158	3.40.525.10;	3	3-Layer(aba) Sandwich
Q3S2T9	3.40.47.10;	3	3-Layer(aba) Sandwich
Q8TDJ6	2.130.10.10;	2	7 Propellor
Q9Y485	2.130.10.10;	2	7 Propellor
E9Q8I9	1.25.10.10;	1	Alpha Horseshoe
P28167	3.30.40.10;	3	2-Layer Sandwich
Q54TW0	3.40.47.10;	3	3-Layer(aba) Sandwich
Q696W0	2.60.40.10;	2	Sandwich
P0C657	2.130.10.10;	2	7 Propellor
Q5UPY0	3.40.850.10;	3	3-Layer(aba) Sandwich
Q6BV76	1.10.1070.11;	1	Orthogonal Bundle
Q7RZT9	1.10.1070.11;	1	Orthogonal Bundle
Q86AE3	3.40.47.10;	3	3-Layer(aba) Sandwich
Q2U639	1.10.1070.11;	1	Orthogonal Bundle
Q06SJ3	3.10.290.10;	3	Roll
Q967F4	4.10.900.10;	4	Irregular
Q6V1P9	4.10.900.10;	4	Irregular
Q9Y0A1	1.25.10.10;	1	Alpha Horseshoe
E9Q557	3.90.1290.10;	3	Alpha-Beta Complex
Q93442	1.25.10.10;	1	Alpha Horseshoe
Q3KNY0	2.60.40.10;	2	Sandwich
Q61315	1.25.10.10;	1	Alpha Horseshoe
Q55CN6	3.40.47.10;	3	3-Layer(aba) Sandwich
P20471	2.70.98.40;	2	Distorted Sandwich
Q9W7R3	2.120.10.30;	2	6 Propellor
Q8CD54	2.130.10.10;	2	7 Propellor
Q8CIZ8	3.40.50.410;	3	3-Layer(aba) Sandwich
P78559	3.60.15.10;	3	4-Layer Sandwich
B9GE13	3.40.850.10;	3	3-Layer(aba) Sandwich
Q5BEJ6	3.40.47.10;	3	3-Layer(aba) Sandwich
Q5XG71	1.25.10.10;	1	Alpha Horseshoe
B0G138	3.40.47.10;	3	3-Layer(aba) Sandwich
P55824	1.25.10.10;	1	Alpha Horseshoe
P34926	3.60.15.10;	3	4-Layer Sandwich
O71189	2.60.120.590;	2	Sandwich
Q27IK6	3.40.850.10;	3	3-Layer(aba) Sandwich
Q00402	2.30.29.30;	2	Roll
Q54U49	2.130.10.10;	2	7 Propellor
O61307	2.120.10.30;	2	6 Propellor
O60281	3.30.40.10;	3	2-Layer Sandwich
P15822	3.30.40.10;	3	2-Layer Sandwich
Q8IN94	1.25.10.10;	1	Alpha Horseshoe
Q9UMN6	3.30.40.10;	3	2-Layer Sandwich
P07207	1.25.40.20;	1	Alpha Horseshoe
Q14571	1.25.10.10;	1	Alpha Horseshoe
Q96L73	3.30.40.10;	3	2-Layer Sandwich
F4I893	1.25.10.10;	1	Alpha Horseshoe
B0G170	3.40.47.10;	3	3-Layer(aba) Sandwich
G5EGQ6	2.120.10.30;	2	6 Propellor
P33892	1.25.10.10;	1	Alpha Horseshoe
Q92616	1.25.10.10;	1	Alpha Horseshoe
Q10105	1.25.10.10;	1	Alpha Horseshoe
Q54WR2	1.25.10.10;	1	Alpha Horseshoe
Q6UB99	1.25.40.20;	1	Alpha Horseshoe
B8M9J9	3.40.47.10;	3	3-Layer(aba) Sandwich
Q54D44	3.40.47.10;	3	3-Layer(aba) Sandwich
D7UQ44	3.40.47.10;	3	3-Layer(aba) Sandwich
O08653	2.130.10.10;	2	7 Propellor
O15021	1.20.1480.20;	1	Up-down Bundle
Q55GE6	2.130.10.10;	2	7 Propellor
Q9R9I9	3.40.50.1820;	3	3-Layer(aba) Sandwich
O68007	1.10.1220.10;	1	Orthogonal Bundle
Q869X2	3.40.47.10;	3	3-Layer(aba) Sandwich
G3XMC4	3.40.47.10;	3	3-Layer(aba) Sandwich
Q93008	1.25.10.10;	1	Alpha Horseshoe
Q8J0F5	3.40.47.10;	3	3-Layer(aba) Sandwich
P46531	1.25.40.20;	1	Alpha Horseshoe
A2R6H1	3.40.47.10;	3	3-Layer(aba) Sandwich
Q8IE95	3.30.40.10;	3	2-Layer Sandwich
Q8IIG1	1.10.10.10;	1	Orthogonal Bundle
Q5BA83	3.40.47.10;	3	3-Layer(aba) Sandwich
Q22258	1.10.1070.11;	1	Orthogonal Bundle
Q9VW47	1.25.10.10;	1	Alpha Horseshoe
N4WHE3	3.40.47.10;	3	3-Layer(aba) Sandwich
Q5BEJ4	3.40.47.10;	3	3-Layer(aba) Sandwich
P25823	2.40.50.90;	2	Beta Barrel
Q924A2	1.10.30.10;	1	Orthogonal Bundle
Q96JM2	3.30.40.10;	3	2-Layer Sandwich
P08169	2.70.130.10;	2	Distorted Sandwich
Q54QD3	3.40.47.10;	3	3-Layer(aba) Sandwich
P35194	1.25.10.10;	1	Alpha Horseshoe
O60055	1.25.10.10;	1	Alpha Horseshoe
P46100	3.30.40.10;	3	2-Layer Sandwich
Q8IVL1	1.10.418.10;	1	Orthogonal Bundle
Q8IWN7	3.10.20.230;	3	Roll
O82833	2.60.40.10;	2	Sandwich
Q5UIP0	1.25.10.10;	1	Alpha Horseshoe
O00763	3.30.1490.20;	3	2-Layer Sandwich
Q4WLD4	3.40.47.10;	3	3-Layer(aba) Sandwich
Q96JI7	2.130.10.10;	2	7 Propellor
Q0C9L7	3.40.47.10;	3	3-Layer(aba) Sandwich
Q4WAY3	3.40.47.10;	3	3-Layer(aba) Sandwich
Q9UGM3	2.60.120.290;	2	Sandwich
A0A0D2YG10	3.40.47.10;	3	3-Layer(aba) Sandwich
Q5U249	2.130.10.10;	2	7 Propellor
G5EGK6	2.40.290.10;	2	Beta Barrel
Q9NEL2	2.130.10.10;	2	7 Propellor
A0A0N7D4P6	3.40.47.10;	3	3-Layer(aba) Sandwich
Q54SK5	3.30.565.10;	3	2-Layer Sandwich
Q8IVL0	1.10.418.10;	1	Orthogonal Bundle
Q9N3Q4	1.10.1070.11;	1	Orthogonal Bundle
P45745	3.40.50.1820;	3	3-Layer(aba) Sandwich
Q9FIN7	2.130.10.10;	2	7 Propellor
P40468	1.25.10.10;	1	Alpha Horseshoe
Q5TYW4	2.130.10.10;	2	7 Propellor
Q9H2D6	2.30.29.30;	2	Roll
Q54ET6	1.25.40.10;	1	Alpha Horseshoe
Q4AC94	2.60.40.150;	2	Sandwich
Q5WNI9	1.25.10.10;	1	Alpha Horseshoe
P49303	4.10.90.10;	4	Irregular
O23372	3.30.1490.40;	3	2-Layer Sandwich
A2AL36	3.80.10.10;	3	Alpha-Beta Horseshoe
Q8VHY0	2.60.40.10;	2	Sandwich
E1C2U2	1.25.10.10;	1	Alpha Horseshoe
Q9N3X8	2.60.40.10;	2	Sandwich
Q9UM47	1.25.40.20;	1	Alpha Horseshoe
A0JM13	2.60.40.150;	2	Sandwich
O95996	1.25.10.10;	1	Alpha Horseshoe
P08544	4.10.90.10;	4	Irregular
P12296	4.10.90.10;	4	Irregular
Q9W5U2	2.170.140.10;	2	Beta Complex
O64046	1.10.101.10;	1	Orthogonal Bundle
Q54J08	3.30.1490.20;	3	2-Layer Sandwich
Q6CAD2	1.10.1070.11;	1	Orthogonal Bundle
P78820	3.30.1490.20;	3	2-Layer Sandwich
Q571H0	1.25.10.10;	1	Alpha Horseshoe
A6ZMR9	3.30.1490.20;	3	2-Layer Sandwich
Q54NC6	2.120.10.80;	2	6 Propellor
Q8C6K9	3.40.50.410;	3	3-Layer(aba) Sandwich
Q5U4E6	1.10.220.60;	1	Orthogonal Bundle
Q9NTG1	2.60.60.20;	2	Sandwich
Q4P937	1.25.10.10;	1	Alpha Horseshoe
Q9VCU9	1.10.1520.10;	1	Orthogonal Bundle
Q9C0G0	3.30.40.10;	3	2-Layer Sandwich
Q9VGP1	3.30.40.10;	3	2-Layer Sandwich
Q54ML4	1.25.10.10;	1	Alpha Horseshoe
Q55CI8	2.60.40.150;	2	Sandwich
Q8NFD5	1.25.10.10;	1	Alpha Horseshoe
Q00955	3.30.1490.20;	3	2-Layer Sandwich
Q86VV8	1.25.10.10;	1	Alpha Horseshoe
O97394	2.60.40.10;	2	Sandwich
F4KBP5	3.30.40.10;	3	2-Layer Sandwich
Q9Y6J0	1.25.40.10;	1	Alpha Horseshoe
P36290	4.10.80.10;	4	Irregular
Q8NB66	2.60.40.150;	2	Sandwich
Q7Z5N4	2.60.40.10;	2	Sandwich
F1NTD6	2.60.40.150;	2	Sandwich
P50748	2.130.10.10;	2	7 Propellor
Q95XZ5	1.25.10.10;	1	Alpha Horseshoe
Q9C8Z4	1.25.10.10;	1	Alpha Horseshoe
Q9VIQ9	1.10.418.10;	1	Orthogonal Bundle
Q9HDV6	1.25.10.10;	1	Alpha Horseshoe
Q54G57	2.60.40.150;	2	Sandwich
Q6P4S8	1.25.10.10;	1	Alpha Horseshoe
A1ZA47	2.130.10.10;	2	7 Propellor
Q6EVK6	1.20.920.10;	1	Up-down Bundle
Q65900	4.10.80.10;	4	Irregular
P96202	3.40.47.10;	3	3-Layer(aba) Sandwich
Q5IBC5	1.25.40.10;	1	Alpha Horseshoe
P03303	4.10.80.10;	4	Irregular
Q9UT24	2.60.40.150;	2	Sandwich
P10180	2.130.10.10;	2	7 Propellor
O48534	2.60.40.150;	2	Sandwich
Q86TB3	2.60.40.10;	2	Sandwich
Q16927	2.30.230.10;	2	Roll
P32639	2.60.40.150;	2	Sandwich
Q7SY48	1.25.10.10;	1	Alpha Horseshoe
Q9FNQ1	2.60.40.150;	2	Sandwich
Q8BQM9	1.25.40.10;	1	Alpha Horseshoe
P56715	3.10.20.230;	3	Roll
Q588V7	3.30.420.10;	3	2-Layer Sandwich
Q9U2G0	2.60.40.150;	2	Sandwich
Q9H583	1.25.10.10;	1	Alpha Horseshoe
N4WHA7	3.40.47.10;	3	3-Layer(aba) Sandwich
P43583	1.25.10.10;	1	Alpha Horseshoe
Q96N67	2.60.40.150;	2	Sandwich
P61407	2.40.50.90;	2	Beta Barrel
P9WQE9	3.40.47.10;	3	3-Layer(aba) Sandwich
Q14674	1.25.40.10;	1	Alpha Horseshoe
Q7TXK8	3.40.47.10;	3	3-Layer(aba) Sandwich
Q9VWE6	2.130.10.10;	2	7 Propellor
P25655	2.130.10.10;	2	7 Propellor
A6QQP7	2.60.40.150;	2	Sandwich
Q8MJ05	3.10.20.230;	3	Roll
Q21281	3.40.50.410;	3	3-Layer(aba) Sandwich
Q5HYC2	1.20.920.10;	1	Up-down Bundle
Q9VM75	1.25.10.10;	1	Alpha Horseshoe
A0AVI2	2.60.40.150;	2	Sandwich
Q811P8	3.30.1520.10;	3	2-Layer Sandwich
P34229	3.20.20.70;	3	Alpha-Beta Barrel
Q60997	2.60.120.290;	2	Sandwich
G0SA56	2.130.10.10;	2	7 Propellor
P31696	3.30.70.960;	3	2-Layer Sandwich
C7G046	3.40.50.410;	3	3-Layer(aba) Sandwich
Q7PLI2	1.25.10.10;	1	Alpha Horseshoe
Q9VS29	2.60.40.10;	2	Sandwich
Q00333	1.25.10.10;	1	Alpha Horseshoe
Q9P2D3	1.25.10.10;	1	Alpha Horseshoe
O75970	1.10.287.650;	1	Orthogonal Bundle
C8YR32	2.60.60.20;	2	Sandwich
P33144	1.25.40.10;	1	Alpha Horseshoe
Q9JL19	2.130.10.10;	2	7 Propellor
Q27IK7	3.40.850.10;	3	3-Layer(aba) Sandwich
Q6UB98	1.25.40.20;	1	Alpha Horseshoe
Q9NZM1	2.60.40.150;	2	Sandwich
O18475	3.30.420.10;	3	2-Layer Sandwich
B4F6W9	1.25.10.10;	1	Alpha Horseshoe
P49025	2.30.29.30;	2	Roll
Q4VA61	2.60.40.10;	2	Sandwich
Q9W1C5	1.25.10.10;	1	Alpha Horseshoe
P07149	3.20.20.70;	3	Alpha-Beta Barrel
C7IVR4	2.130.10.10;	2	7 Propellor
Q96HP0	2.60.40.150;	2	Sandwich
B5BT18	1.25.10.10;	1	Alpha Horseshoe
Q767L8	3.40.50.10190;	3	3-Layer(aba) Sandwich
Q86XA9	1.25.10.10;	1	Alpha Horseshoe
P0DM40	2.60.40.150;	2	Sandwich
Q54GV0	2.130.10.10;	2	7 Propellor
Q9D952	3.90.1290.10;	3	Alpha-Beta Complex
Q17388	2.60.40.150;	2	Sandwich
Q8IZD9	1.25.10.10;	1	Alpha Horseshoe
Q8CIR4	1.20.5.1010;	1	Up-down Bundle
P0CO14	1.25.10.10;	1	Alpha Horseshoe
P39526	1.25.10.10;	1	Alpha Horseshoe
Q92621	1.25.10.10;	1	Alpha Horseshoe
Q6P5D8	3.30.565.10;	3	2-Layer Sandwich
F4KCC2	3.30.40.10;	3	2-Layer Sandwich
Q7S9J6	1.10.10.10;	1	Orthogonal Bundle
Q8ZDJ2	2.60.40.10;	2	Sandwich
Q99466	1.25.40.20;	1	Alpha Horseshoe
Q6N021	2.130.10.10;	2	7 Propellor
Q9HC10	2.60.40.150;	2	Sandwich
Q5N749	1.25.10.10;	1	Alpha Horseshoe
A3KGK3	2.60.40.150;	2	Sandwich
Q8LK56	1.10.1670.10;	1	Orthogonal Bundle
Q9EPQ8	2.130.10.10;	2	7 Propellor
P98163	2.120.10.30;	2	6 Propellor
Q2H1Q1	1.25.40.10;	1	Alpha Horseshoe
P53327	2.60.40.150;	2	Sandwich
Q5T5U3	2.30.29.30;	2	Roll
Q54JA4	2.60.40.10;	2	Sandwich
Q8TDI0	3.30.40.10;	3	2-Layer Sandwich
P41832	1.25.10.10;	1	Alpha Horseshoe
Q6YHU6	1.25.10.10;	1	Alpha Horseshoe
A2ASQ1	3.30.70.960;	3	2-Layer Sandwich
O94387	1.25.10.10;	1	Alpha Horseshoe
E8MGH9	2.60.120.260;	2	Sandwich
A6QL64	1.25.40.20;	1	Alpha Horseshoe
Q8TEP8	2.60.40.10;	2	Sandwich
Q6PDN3	2.60.40.10;	2	Sandwich
D4P3R7	2.60.40.10;	2	Sandwich
Q6GPD0	3.30.1520.10;	3	2-Layer Sandwich
B5MCY1	2.40.50.90;	2	Beta Barrel
Q54KF7	2.60.40.10;	2	Sandwich
Q6DFG0	2.30.29.30;	2	Roll
Q6TUI4	1.10.1520.10;	1	Orthogonal Bundle
Q54NP8	3.40.850.10;	3	3-Layer(aba) Sandwich
F4J8K6	1.25.40.10;	1	Alpha Horseshoe
O42998	1.25.10.10;	1	Alpha Horseshoe
C3VPR6	3.80.10.10;	3	Alpha-Beta Horseshoe
Q09FY8	2.130.10.10;	2	7 Propellor
Q15746	2.60.40.10;	2	Sandwich
Q00706	3.20.20.70;	3	Alpha-Beta Barrel
P34529	1.10.1520.10;	1	Orthogonal Bundle
Q9SP32	1.10.1520.10;	1	Orthogonal Bundle
Q5UQF0	1.25.40.20;	1	Alpha Horseshoe
Q96L96	2.60.40.10;	2	Sandwich
Q8YM40	2.60.40.10;	2	Sandwich
A3KMH1	3.40.50.410;	3	3-Layer(aba) Sandwich
Q9CMZ1	2.60.40.10;	2	Sandwich
P37297	1.10.1070.11;	1	Orthogonal Bundle
O75147	2.60.40.10;	2	Sandwich
Q9U8M0	2.30.230.10;	2	Roll
Q4ZHG4	2.60.40.10;	2	Sandwich
B9FUF9	3.40.850.10;	3	3-Layer(aba) Sandwich
Q92HD6	2.60.40.10;	2	Sandwich
Q9V677	1.25.10.10;	1	Alpha Horseshoe
Q8TGA1	3.20.20.70;	3	Alpha-Beta Barrel
Q6WWW4	1.25.10.10;	1	Alpha Horseshoe
O88466	2.130.10.10;	2	7 Propellor
P54891	2.60.120.590;	2	Sandwich
B4JQ42	2.130.10.10;	2	7 Propellor
Q92545	2.60.40.10;	2	Sandwich
Q9ULI4	3.40.850.10;	3	3-Layer(aba) Sandwich
A4R596	1.10.10.10;	1	Orthogonal Bundle
A7MB10	1.25.40.10;	1	Alpha Horseshoe
Q8N7Z5	1.25.40.20;	1	Alpha Horseshoe
Q6NTN5	2.30.29.30;	2	Roll
Q9LTG5	1.25.40.270;	1	Alpha Horseshoe
P38737	1.25.10.10;	1	Alpha Horseshoe
Q3UG20	3.30.40.10;	3	2-Layer Sandwich
O95248	2.30.29.30;	2	Roll
Q4PE51	1.10.10.10;	1	Orthogonal Bundle
P32333	1.25.10.10;	1	Alpha Horseshoe
Q9V9S7	2.60.40.150;	2	Sandwich
P38536	2.60.40.10;	2	Sandwich
Q8CGM2	3.10.20.230;	3	Roll
A5E212	1.25.10.10;	1	Alpha Horseshoe
Q9Y7B3	1.25.10.10;	1	Alpha Horseshoe
Q2WGJ9	2.60.40.150;	2	Sandwich
Q1E9Q9	1.10.10.10;	1	Orthogonal Bundle
O95153	2.60.40.10;	2	Sandwich
Q6BXQ6	1.25.10.10;	1	Alpha Horseshoe
Q06851	2.60.40.710;	2	Sandwich
Q7KRY7	3.80.10.10;	3	Alpha-Beta Horseshoe
O14981	1.25.10.10;	1	Alpha Horseshoe
P45386	2.160.20.20;	2	3 Solenoid
Q58817	3.10.28.10;	3	Roll
Q5VYK3	1.25.10.10;	1	Alpha Horseshoe
A1CEE0	1.10.10.10;	1	Orthogonal Bundle
F1MKX4	1.25.10.10;	1	Alpha Horseshoe
Q28019	3.90.290.10;	3	Alpha-Beta Complex
Q7XZF5	1.25.10.10;	1	Alpha Horseshoe
Q9VMJ7	3.30.40.10;	3	2-Layer Sandwich
B4MUE1	1.25.10.10;	1	Alpha Horseshoe
A3GGS6	1.25.10.10;	1	Alpha Horseshoe
Q63ZW7	1.10.287.650;	1	Orthogonal Bundle
Q9UPQ9	1.25.10.10;	1	Alpha Horseshoe
Q9U1H0	1.10.30.10;	1	Orthogonal Bundle
Q5AW24	1.10.10.10;	1	Orthogonal Bundle
Q92608	1.25.10.10;	1	Alpha Horseshoe
Q8SAB7	1.25.10.10;	1	Alpha Horseshoe
Q9JYV5	2.60.120.10;	2	Sandwich
G5EBZ4	3.30.40.10;	3	2-Layer Sandwich
P18296	1.25.40.10;	1	Alpha Horseshoe
P9WQE2	3.40.47.10;	3	3-Layer(aba) Sandwich
A8E283	2.60.120.260;	2	Sandwich
D7PHZ2	3.40.47.10;	3	3-Layer(aba) Sandwich
B4LV24	2.130.10.10;	2	7 Propellor
Q54UW4	1.20.920.10;	1	Up-down Bundle
Q9C093	1.10.418.10;	1	Orthogonal Bundle
F4I1T7	2.130.10.10;	2	7 Propellor
F4JKH6	1.10.10.10;	1	Orthogonal Bundle
A1CUH7	1.25.10.10;	1	Alpha Horseshoe
A5DGZ7	1.25.10.10;	1	Alpha Horseshoe
P52948	3.30.1610.10;	3	2-Layer Sandwich
Q2EMV9	3.30.1370.10;	3	2-Layer Sandwich
Q61037	1.25.10.10;	1	Alpha Horseshoe
Q69YN4	1.25.10.10;	1	Alpha Horseshoe
Q5JV73	1.20.80.10;	1	Up-down Bundle
Q5BMR2	3.30.1520.10;	3	2-Layer Sandwich
Q2VQM6	2.30.230.10;	2	Roll
Q5BH30	3.40.47.10;	3	3-Layer(aba) Sandwich
Q6FK84	1.10.10.10;	1	Orthogonal Bundle
Q0CJ59	3.40.47.10;	3	3-Layer(aba) Sandwich
P47024	3.30.420.10;	3	2-Layer Sandwich
Q5VW36	1.25.10.10;	1	Alpha Horseshoe
P15800	2.60.120.260;	2	Sandwich
Q5B1X5	1.25.10.10;	1	Alpha Horseshoe
A4QTQ9	1.25.10.10;	1	Alpha Horseshoe
G0SAK3	3.30.1610.10;	3	2-Layer Sandwich
O13535	3.30.420.10;	3	2-Layer Sandwich
D7PI15	3.40.47.10;	3	3-Layer(aba) Sandwich
P78621	1.25.10.10;	1	Alpha Horseshoe
P25386	1.25.10.10;	1	Alpha Horseshoe
Q05808	2.30.230.10;	2	Roll
Q9FEC4	1.25.40.10;	1	Alpha Horseshoe
Q6X0I2	2.120.10.30;	2	6 Propellor
A2AQH4	1.25.40.20;	1	Alpha Horseshoe
B4XYB8	3.40.47.10;	3	3-Layer(aba) Sandwich
P08120	2.170.240.10;	2	Beta Complex
Q2Q0I9	2.60.40.10;	2	Sandwich
G3Y419	3.40.47.10;	3	3-Layer(aba) Sandwich
Q6A070	1.25.10.10;	1	Alpha Horseshoe
F1P4W9	2.60.40.10;	2	Sandwich
Q4W944	3.40.47.10;	3	3-Layer(aba) Sandwich
P39061	3.10.100.10;	3	Roll
Q6CJ57	1.25.10.10;	1	Alpha Horseshoe
Q29KG4	1.25.10.10;	1	Alpha Horseshoe
Q868N5	2.30.230.10;	2	Roll
P0CO33	1.10.10.10;	1	Orthogonal Bundle
A4D0S4	2.60.120.260;	2	Sandwich
Q2VQM5	2.30.230.10;	2	Roll
Q8CGN4	1.25.40.20;	1	Alpha Horseshoe
G0S4T0	1.25.10.10;	1	Alpha Horseshoe
O60437	3.90.1290.10;	3	Alpha-Beta Complex
Q9Y238	2.60.40.10;	2	Sandwich
Q9GTN7	3.40.50.200;	3	3-Layer(aba) Sandwich
B8N8R0	3.40.47.10;	3	3-Layer(aba) Sandwich
A7M9B2	2.130.10.10;	2	7 Propellor
Q76NI1	1.10.840.10;	1	Orthogonal Bundle
Q9TXP3	2.30.29.30;	2	Roll
G5EGM3	1.20.920.10;	1	Up-down Bundle
E1BP74	3.40.50.1010;	3	3-Layer(aba) Sandwich
Q9W517	1.25.10.10;	1	Alpha Horseshoe
O76329	1.10.418.10;	1	Orthogonal Bundle
Q9TW28	2.30.29.30;	2	Roll
Q86AT9	3.30.565.10;	3	2-Layer Sandwich
Q62768	2.60.40.150;	2	Sandwich
Q8C9J3	1.10.418.10;	1	Orthogonal Bundle
Q9KI14	2.60.40.10;	2	Sandwich
Q9HCF6	1.20.5.1010;	1	Up-down Bundle
A7LCJ3	2.60.40.10;	2	Sandwich
B1PS76	2.60.120.590;	2	Sandwich
Q05022	1.25.40.10;	1	Alpha Horseshoe
E9Q784	4.10.1000.10;	4	Irregular
Q6FKJ1	2.60.120.10;	2	Sandwich
G4N137	3.40.47.10;	3	3-Layer(aba) Sandwich
Q2HA26	1.25.10.10;	1	Alpha Horseshoe
C6FG12	3.80.10.10;	3	Alpha-Beta Horseshoe
Q4H4B6	3.80.10.10;	3	Alpha-Beta Horseshoe
Q8SSQ0	1.10.840.10;	1	Orthogonal Bundle
Q14766	3.90.290.10;	3	Alpha-Beta Complex
Q6GP04	1.25.10.10;	1	Alpha Horseshoe
Q13029	3.30.40.10;	3	2-Layer Sandwich
Q6ZPF3	2.30.29.30;	2	Roll
Q54B29	1.10.10.10;	1	Orthogonal Bundle
P08572	2.170.240.10;	2	Beta Complex
Q0V1B1	1.25.10.10;	1	Alpha Horseshoe
Q9NK54	3.40.50.10190;	3	3-Layer(aba) Sandwich
Q9UPS8	1.25.40.20;	1	Alpha Horseshoe
P53705	2.30.29.30;	2	Roll
Q54RP6	3.30.565.10;	3	2-Layer Sandwich
F4IIU4	3.80.10.10;	3	Alpha-Beta Horseshoe
P22082	1.20.920.10;	1	Up-down Bundle
P84634	1.10.1520.10;	1	Orthogonal Bundle
Q8IVF5	2.30.29.30;	2	Roll
A6NM11	3.80.10.10;	3	Alpha-Beta Horseshoe
D0Z5N4	3.10.110.10;	3	Roll
Q03921	1.25.10.10;	1	Alpha Horseshoe
Q9VR59	3.40.50.1240;	3	3-Layer(aba) Sandwich
Q04164	2.60.40.10;	2	Sandwich
P90761	2.30.29.30;	2	Roll
P53420	2.170.240.10;	2	Beta Complex
P29375	3.30.40.10;	3	2-Layer Sandwich
O74835	1.25.40.10;	1	Alpha Horseshoe
P52746	3.30.40.10;	3	2-Layer Sandwich
P52179	2.60.40.10;	2	Sandwich
Q8IWJ2	1.10.220.60;	1	Orthogonal Bundle
O88286	3.30.40.10;	3	2-Layer Sandwich
Q8WWI1	1.10.418.10;	1	Orthogonal Bundle
Q8YV57	2.130.10.10;	2	7 Propellor
Q8T191	3.90.550.10;	3	Alpha-Beta Complex
O94421	1.20.920.10;	1	Up-down Bundle
Q9P7H8	1.25.10.10;	1	Alpha Horseshoe
D3Z750	1.25.10.10;	1	Alpha Horseshoe
Q924C5	2.60.40.10;	2	Sandwich
G5EEH9	3.30.1610.10;	3	2-Layer Sandwich
Q5JPB2	3.30.40.10;	3	2-Layer Sandwich
Q00083	2.30.29.30;	2	Roll
A8W3M6	2.130.10.10;	2	7 Propellor
Q0P5X1	3.80.10.10;	3	Alpha-Beta Horseshoe
A1X157	1.25.40.20;	1	Alpha Horseshoe
Q8NDM7	2.130.10.10;	2	7 Propellor
P15442	3.10.110.10;	3	Roll
Q918W3	2.60.120.590;	2	Sandwich
A7LFZ6	1.10.1520.10;	1	Orthogonal Bundle
Q9JKF1	1.10.418.10;	1	Orthogonal Bundle
Q7T6X2	3.30.70.1230;	3	2-Layer Sandwich
P76578	2.60.40.10;	2	Sandwich
A7E2Y6	1.25.10.10;	1	Alpha Horseshoe
Q5N870	1.10.1520.10;	1	Orthogonal Bundle
Q9Y6N7	2.60.40.10;	2	Sandwich
Q23495	1.25.10.10;	1	Alpha Horseshoe
Q5AH02	1.10.418.10;	1	Orthogonal Bundle
Q54F23	1.25.10.10;	1	Alpha Horseshoe
Q10124	3.30.420.10;	3	2-Layer Sandwich
P51532	1.20.920.10;	1	Up-down Bundle
Q10435	1.25.10.10;	1	Alpha Horseshoe
Q19338	1.25.10.10;	1	Alpha Horseshoe
Q9U263	3.30.40.10;	3	2-Layer Sandwich
Q5TAX3	4.10.60.10;	4	Irregular
Q7Z1M0	2.30.230.10;	2	Roll
Q87E11	2.60.40.10;	2	Sandwich
P15215	2.60.120.260;	2	Sandwich
Q9CDT7	3.30.420.10;	3	2-Layer Sandwich
Q7XD96	1.10.1520.10;	1	Orthogonal Bundle
Q55CZ1	2.60.40.10;	2	Sandwich
P48563	1.25.10.10;	1	Alpha Horseshoe
Q6C457	1.25.10.10;	1	Alpha Horseshoe
Q54RZ7	2.130.10.10;	2	7 Propellor
Q18823	2.60.120.260;	2	Sandwich
A1ZAU8	1.10.418.10;	1	Orthogonal Bundle
F4JLS1	1.10.10.10;	1	Orthogonal Bundle
P26831	2.60.120.260;	2	Sandwich
Q2WEA5	1.20.5.1010;	1	Up-down Bundle
Q8NFW1	3.40.50.410;	3	3-Layer(aba) Sandwich
O58530	3.10.28.10;	3	Roll
Q7T6Y2	3.30.70.1230;	3	2-Layer Sandwich
Q62769	2.60.40.150;	2	Sandwich
A6NE52	2.130.10.10;	2	7 Propellor
P00522	3.30.505.10;	3	2-Layer Sandwich
Q54TK4	2.130.10.10;	2	7 Propellor
Q09853	1.25.10.10;	1	Alpha Horseshoe
P55155	2.30.230.10;	2	Roll
Q6FK87	1.25.40.10;	1	Alpha Horseshoe
F4I4P3	1.25.10.10;	1	Alpha Horseshoe
O57415	3.30.40.10;	3	2-Layer Sandwich
Q5BAZ5	1.10.472.30;	1	Orthogonal Bundle
P11047	2.60.120.260;	2	Sandwich
A2VDJ0	2.60.40.10;	2	Sandwich
P15320	2.160.20.10;	2	3 Solenoid
Q54IZ9	2.40.270.10;	2	Beta Barrel
Q9C0I4	2.20.100.10;	2	Single Sheet
Q2H0G2	1.10.1520.10;	1	Orthogonal Bundle
S0DL59	3.40.47.10;	3	3-Layer(aba) Sandwich
Q76N89	2.60.40.150;	2	Sandwich
P34288	2.30.29.30;	2	Roll
Q8NFA0	3.30.2230.10;	3	2-Layer Sandwich
O75140	1.10.10.10;	1	Orthogonal Bundle
A7TT43	2.130.10.10;	2	7 Propellor
Q12774	2.30.29.30;	2	Roll
Q59167	3.90.550.10;	3	Alpha-Beta Complex
D2TV88	2.160.20.20;	2	3 Solenoid
A4RKC3	1.10.1520.10;	1	Orthogonal Bundle
Q60610	2.30.29.30;	2	Roll
Q8N2E2	2.60.40.10;	2	Sandwich
P04821	1.10.840.10;	1	Orthogonal Bundle
Q60UZ5	1.25.40.10;	1	Alpha Horseshoe
Q5K651	1.25.40.10;	1	Alpha Horseshoe
Q9UT79	3.30.40.10;	3	2-Layer Sandwich
C5DU19	2.130.10.10;	2	7 Propellor
C4YG73	2.130.10.10;	2	7 Propellor
O60241	2.20.100.10;	2	Single Sheet
Q7Z745	1.25.10.10;	1	Alpha Horseshoe
Q9C0B2	2.60.40.10;	2	Sandwich
P47170	1.10.10.10;	1	Orthogonal Bundle
Q61602	3.30.40.10;	3	2-Layer Sandwich
Q29KL8	3.80.10.10;	3	Alpha-Beta Horseshoe
Q8XV02	2.60.40.10;	2	Sandwich
Q811D2	1.25.40.20;	1	Alpha Horseshoe
Q9LXW7	1.10.1520.10;	1	Orthogonal Bundle
A5FB63	2.60.40.10;	2	Sandwich
Q5SYB0	1.20.80.10;	1	Up-down Bundle
Q55C84	1.20.920.10;	1	Up-down Bundle
Q5VJL3	2.60.40.10;	2	Sandwich
P16466	2.160.20.10;	2	3 Solenoid
Q1DLC7	2.60.120.10;	2	Sandwich
Q3UQ44	1.10.418.10;	1	Orthogonal Bundle
Q6BN88	2.30.29.30;	2	Roll
Q7KQM6	3.30.1490.40;	3	2-Layer Sandwich
Q8CHC4	3.60.10.10;	3	4-Layer Sandwich
O77086	1.10.840.10;	1	Orthogonal Bundle
O74415	1.25.10.10;	1	Alpha Horseshoe
Q9V7H4	2.60.40.10;	2	Sandwich
Q27421	2.30.29.30;	2	Roll
Q9P2R6	3.30.50.10;	3	2-Layer Sandwich
Q6CNR4	2.130.10.10;	2	7 Propellor
Q22366	2.60.40.150;	2	Sandwich
Q03610	4.10.410.10;	4	Irregular
Q6BN00	1.10.10.10;	1	Orthogonal Bundle
P41229	3.30.40.10;	3	2-Layer Sandwich
A5WUN7	1.10.418.10;	1	Orthogonal Bundle
Q6CWI2	1.10.10.10;	1	Orthogonal Bundle
Q8ST25	1.10.840.10;	1	Orthogonal Bundle
Q06554	3.30.40.10;	3	2-Layer Sandwich
Q9NYU2	3.90.550.10;	3	Alpha-Beta Complex
Q552C1	2.30.29.30;	2	Roll
O94913	1.25.40.90;	1	Alpha Horseshoe
Q7S1I0	2.30.29.30;	2	Roll
Q8HZK3	1.10.640.10;	1	Orthogonal Bundle
Q80UW5	2.30.29.30;	2	Roll
P0CW87	3.90.550.10;	3	Alpha-Beta Complex
P40890	2.130.10.10;	2	7 Propellor
P20951	2.60.120.590;	2	Sandwich
Q54SP4	3.30.565.10;	3	2-Layer Sandwich
Q03640	2.60.40.150;	2	Sandwich
Q8WWN8	2.30.29.30;	2	Roll
C4R192	2.130.10.10;	2	7 Propellor
Q8HXL3	2.130.10.10;	2	7 Propellor
Q7Z3T8	3.30.40.10;	3	2-Layer Sandwich
Q7Z460	1.25.10.10;	1	Alpha Horseshoe
A1DE13	1.10.1520.10;	1	Orthogonal Bundle
P30015	1.10.10.10;	1	Orthogonal Bundle
Q12766	1.10.30.10;	1	Orthogonal Bundle
Q7TXL9	3.40.47.10;	3	3-Layer(aba) Sandwich
Q9VQH2	1.10.640.10;	1	Orthogonal Bundle
P32768	2.60.120.260;	2	Sandwich
Q96NW7	3.80.10.10;	3	Alpha-Beta Horseshoe
Q9VPF0	3.80.10.10;	3	Alpha-Beta Horseshoe
E7F8F4	2.60.40.150;	2	Sandwich
Q7SCC1	1.10.1520.10;	1	Orthogonal Bundle
Q75DV2	1.10.10.10;	1	Orthogonal Bundle
O75093	3.80.10.10;	3	Alpha-Beta Horseshoe
Q8XE35	2.60.40.10;	2	Sandwich
P09790	2.160.20.20;	2	3 Solenoid
Q967D7	2.60.40.10;	2	Sandwich
Q9I7T7	1.10.10.10;	1	Orthogonal Bundle
Q8IS21	1.10.840.10;	1	Orthogonal Bundle
Q7SH60	2.130.10.10;	2	7 Propellor
P22147	3.40.50.1010;	3	3-Layer(aba) Sandwich
Q9ES67	2.30.29.30;	2	Roll
Q54CY2	2.130.10.10;	2	7 Propellor
Q9I7S6	1.10.1300.10;	1	Orthogonal Bundle
O18023	2.60.40.10;	2	Sandwich
Q7JQ32	3.30.70.1230;	3	2-Layer Sandwich
Q0UI93	1.10.1520.10;	1	Orthogonal Bundle
Q92547	3.40.50.10190;	3	3-Layer(aba) Sandwich
Q559R1	1.25.10.10;	1	Alpha Horseshoe
Q4P782	3.40.50.1820;	3	3-Layer(aba) Sandwich
Q55EZ4	2.130.10.10;	2	7 Propellor
Q8TER5	2.30.29.30;	2	Roll
Q9ES45	1.10.640.10;	1	Orthogonal Bundle
O88917	2.130.10.10;	2	7 Propellor
Q9P2D6	3.40.50.1820;	3	3-Layer(aba) Sandwich
O60336	2.130.10.10;	2	7 Propellor
B3MRI9	2.60.120.10;	2	Sandwich
Q6FPF1	2.130.10.10;	2	7 Propellor
Q9HDV4	3.30.40.10;	3	2-Layer Sandwich
P38198	1.25.10.10;	1	Alpha Horseshoe
Q5A950	2.30.29.30;	2	Roll
Q13233	3.30.40.10;	3	2-Layer Sandwich
B4P6W7	3.80.10.10;	3	Alpha-Beta Horseshoe
O54827	3.40.1110.10;	3	3-Layer(aba) Sandwich
P58938	1.25.40.10;	1	Alpha Horseshoe
Q552M5	1.10.840.10;	1	Orthogonal Bundle
Q754Q4	2.130.10.10;	2	7 Propellor
Q24298	4.10.900.10;	4	Irregular
P57071	3.30.40.10;	3	2-Layer Sandwich
Q24167	2.130.10.10;	2	7 Propellor
Q6ZQK0	1.25.10.10;	1	Alpha Horseshoe
Q4P3I9	2.130.10.10;	2	7 Propellor
Q54VU4	2.130.10.10;	2	7 Propellor
B6QMS8	2.130.10.10;	2	7 Propellor
A4FU69	3.30.450.40;	3	2-Layer Sandwich
P38181	2.130.10.10;	2	7 Propellor
P0CE41	4.10.240.10;	4	Irregular
A0JM56	3.80.10.10;	3	Alpha-Beta Horseshoe
Q9LYZ7	1.25.10.10;	1	Alpha Horseshoe
A8PE82	2.130.10.10;	2	7 Propellor
O60081	1.25.10.10;	1	Alpha Horseshoe
Q9U2M1	1.25.10.10;	1	Alpha Horseshoe
P05997	3.90.215.10;	3	Alpha-Beta Complex
Q6S000	3.40.850.10;	3	3-Layer(aba) Sandwich
O74788	1.10.10.10;	1	Orthogonal Bundle
O15056	3.60.10.10;	3	4-Layer Sandwich
Q9C811	2.130.10.10;	2	7 Propellor
Q5VYS8	4.10.60.10;	4	Irregular
Q54XJ4	1.25.10.10;	1	Alpha Horseshoe
Q86X10	1.25.10.10;	1	Alpha Horseshoe
P97798	2.60.40.10;	2	Sandwich
Q54G05	2.30.29.30;	2	Roll
Q9NBD7	1.25.10.10;	1	Alpha Horseshoe
Q9P227	2.30.29.30;	2	Roll
B2WDP9	2.130.10.10;	2	7 Propellor
Q08AD1	1.10.418.10;	1	Orthogonal Bundle
Q54X15	3.40.800.20;	3	3-Layer(aba) Sandwich
A3LRB2	1.10.10.10;	1	Orthogonal Bundle
O14188	1.10.418.10;	1	Orthogonal Bundle
Q7SEY2	2.120.10.30;	2	6 Propellor
P53094	2.120.10.80;	2	6 Propellor
Q10RP4	3.30.40.10;	3	2-Layer Sandwich
A4RHU9	1.10.1520.10;	1	Orthogonal Bundle
Q9BXF3	1.20.920.10;	1	Up-down Bundle
A5E1P1	2.130.10.10;	2	7 Propellor
P33202	1.25.10.10;	1	Alpha Horseshoe
E4UV76	2.130.10.10;	2	7 Propellor
Q55G93	1.25.10.10;	1	Alpha Horseshoe
Q750S2	1.25.10.10;	1	Alpha Horseshoe
Q9ATY5	3.40.50.1010;	3	3-Layer(aba) Sandwich
B7SY83	3.40.50.1010;	3	3-Layer(aba) Sandwich
A6QWZ2	2.130.10.10;	2	7 Propellor
Q8ST66	2.130.10.10;	2	7 Propellor
Q9N4G4	1.25.10.10;	1	Alpha Horseshoe
Q75B70	1.25.10.10;	1	Alpha Horseshoe
Q09417	2.130.10.10;	2	7 Propellor
Q6NXI6	1.25.40.90;	1	Alpha Horseshoe
Q54V85	2.130.10.10;	2	7 Propellor
B0E2U2	2.130.10.10;	2	7 Propellor
O42930	2.130.10.10;	2	7 Propellor
P54296	2.60.40.10;	2	Sandwich
Q8GYU3	1.25.10.10;	1	Alpha Horseshoe
F4HXV6	2.130.10.10;	2	7 Propellor
Q9GYZ0	3.40.850.10;	3	3-Layer(aba) Sandwich
Q99590	3.30.40.10;	3	2-Layer Sandwich
Q7QCW2	2.40.50.90;	2	Beta Barrel
P30414	2.40.100.10;	2	Beta Barrel
Q5AIA4	1.10.10.10;	1	Orthogonal Bundle
O42874	1.25.10.10;	1	Alpha Horseshoe
C6CRV0	2.60.120.260;	2	Sandwich
O94823	3.40.1110.10;	3	3-Layer(aba) Sandwich
O94532	1.25.10.10;	1	Alpha Horseshoe
A7XUY5	2.60.40.10;	2	Sandwich
Q54HC6	1.25.40.20;	1	Alpha Horseshoe
Q4U0G1	1.25.10.10;	1	Alpha Horseshoe
P40477	2.130.10.10;	2	7 Propellor
P39993	1.10.1000.11;	1	Orthogonal Bundle
Q54QV3	1.25.40.10;	1	Alpha Horseshoe
Q8IS20	1.10.840.10;	1	Orthogonal Bundle
Q8NJS1	2.30.29.30;	2	Roll
Q9Y767	3.30.420.10;	3	2-Layer Sandwich
B6JY29	2.130.10.10;	2	7 Propellor
Q18245	2.60.40.10;	2	Sandwich
Q9V726	2.130.10.10;	2	7 Propellor
A8XPU7	2.130.10.10;	2	7 Propellor
Q0KHY3	2.60.40.10;	2	Sandwich
Q9NR16	3.10.250.10;	3	Roll
Q7T6T3	1.20.5.790;	1	Up-down Bundle
Q4LDD4	2.30.29.30;	2	Roll
Q55DV2	2.60.40.10;	2	Sandwich
Q2VF18	1.10.1520.10;	1	Orthogonal Bundle
Q6IV68	1.25.10.10;	1	Alpha Horseshoe
P47277	3.30.420.10;	3	2-Layer Sandwich
A2BGR3	1.25.40.10;	1	Alpha Horseshoe
Q9FWS1	1.10.287.110;	1	Orthogonal Bundle
Q26627	3.10.100.10;	3	Roll
Q8XJR3	3.30.420.10;	3	2-Layer Sandwich
Q09140	3.90.550.10;	3	Alpha-Beta Complex
Q9QUK4	3.80.10.10;	3	Alpha-Beta Horseshoe
P47136	2.30.29.30;	2	Roll
Q9NHE5	2.30.29.30;	2	Roll
P70211	2.60.40.10;	2	Sandwich
P35187	1.10.10.10;	1	Orthogonal Bundle
C9SM62	2.130.10.10;	2	7 Propellor
Q38W73	3.30.420.10;	3	2-Layer Sandwich
Q9LEY4	1.25.40.90;	1	Alpha Horseshoe
F1R5H6	1.20.920.10;	1	Up-down Bundle
A5E708	2.60.120.10;	2	Sandwich
F1M5M3	1.25.40.20;	1	Alpha Horseshoe
Q80YE7	1.25.40.20;	1	Alpha Horseshoe
Q9PQB4	3.30.420.10;	3	2-Layer Sandwich
Q6CWC2	2.60.120.10;	2	Sandwich
Q96T23	3.30.40.10;	3	2-Layer Sandwich
Q54B64	2.130.10.10;	2	7 Propellor
A2ABU4	2.60.40.10;	2	Sandwich
Q75BH9	1.10.840.10;	1	Orthogonal Bundle
Q9W1X7	1.25.40.10;	1	Alpha Horseshoe
Q12769	1.25.40.10;	1	Alpha Horseshoe
B4PRJ9	2.40.50.90;	2	Beta Barrel
Q07527	3.40.1280.10;	3	3-Layer(aba) Sandwich
P30205	3.10.250.10;	3	Roll
Q6F5E8	3.80.10.10;	3	Alpha-Beta Horseshoe
Q1DW80	1.10.1520.10;	1	Orthogonal Bundle
P07866	1.10.840.10;	1	Orthogonal Bundle
Q06698	3.10.110.10;	3	Roll
B5ZAZ3	2.40.270.10;	2	Beta Barrel
P39113	4.10.240.10;	4	Irregular
Q8WXD9	1.25.40.20;	1	Alpha Horseshoe
F6NSX9	3.30.40.10;	3	2-Layer Sandwich
P40061	1.25.10.10;	1	Alpha Horseshoe
Q9ULJ7	1.25.40.20;	1	Alpha Horseshoe
Q9V3C5	2.130.10.10;	2	7 Propellor
Q76NQ1	1.20.1540.10;	1	Up-down Bundle
O14065	2.60.40.150;	2	Sandwich
Q8MT36	3.30.40.10;	3	2-Layer Sandwich
P04412	3.80.20.20;	3	Alpha-Beta Horseshoe
O44997	1.25.40.20;	1	Alpha Horseshoe
Q9U969	2.60.120.10;	2	Sandwich
Q03174	2.115.10.20;	2	4 Propellor
Q4ADV7	2.130.10.10;	2	7 Propellor
Q76I76	3.90.190.10;	3	Alpha-Beta Complex
Q0TVB2	2.130.10.10;	2	7 Propellor
Q5AFT3	2.130.10.10;	2	7 Propellor
O13736	2.30.29.30;	2	Roll
Q03496	1.25.10.10;	1	Alpha Horseshoe
O13368	2.60.40.1280;	2	Sandwich
Q86US8	3.40.50.1010;	3	3-Layer(aba) Sandwich
A1CYS1	2.30.29.30;	2	Roll
Q9P793	3.30.40.10;	3	2-Layer Sandwich
Q4P2B6	2.130.10.10;	2	7 Propellor
Q5FBC3	1.25.40.10;	1	Alpha Horseshoe
Q9BZF9	1.25.40.20;	1	Alpha Horseshoe
Q5AS50	2.130.10.10;	2	7 Propellor
Q54XG9	2.160.20.10;	2	3 Solenoid
G5EEM5	1.25.10.10;	1	Alpha Horseshoe
A0QPD4	2.60.120.260;	2	Sandwich
Q5XK85	2.60.120.260;	2	Sandwich
Q7TYQ4	3.40.50.1820;	3	3-Layer(aba) Sandwich
Q9XZC0	1.25.40.20;	1	Alpha Horseshoe
Q8TER0	2.60.40.10;	2	Sandwich
P13055	3.30.50.10;	3	2-Layer Sandwich
Q96RT1	3.80.10.10;	3	Alpha-Beta Horseshoe
Q8SQY7	1.10.1070.11;	1	Orthogonal Bundle
Q8BL66	3.30.40.10;	3	2-Layer Sandwich
Q03214	3.30.40.10;	3	2-Layer Sandwich
Q10HL3	1.10.1520.10;	1	Orthogonal Bundle
Q9ET54	2.60.40.10;	2	Sandwich
Q03100	3.30.70.1230;	3	2-Layer Sandwich
Q49AJ0	3.40.50.1820;	3	3-Layer(aba) Sandwich
Q92954	2.110.10.10;	2	4 Propellor
Q13075	3.80.10.10;	3	Alpha-Beta Horseshoe
P53127	3.30.40.10;	3	2-Layer Sandwich
O96668	2.130.10.10;	2	7 Propellor
A1C3U1	2.130.10.10;	2	7 Propellor
Q15021	1.25.10.10;	1	Alpha Horseshoe
Q86VH2	3.40.850.10;	3	3-Layer(aba) Sandwich
O15550	1.25.40.10;	1	Alpha Horseshoe
Q96UP3	1.25.10.10;	1	Alpha Horseshoe
Q0UL22	1.10.1520.10;	1	Orthogonal Bundle
P43638	3.80.10.10;	3	Alpha-Beta Horseshoe
Q9BXX3	1.25.40.20;	1	Alpha Horseshoe
Q5JY77	1.25.10.10;	1	Alpha Horseshoe
Q23AS2	3.30.1490.20;	3	2-Layer Sandwich
Q9H2M9	2.130.10.10;	2	7 Propellor
Q9SJQ6	1.10.1670.10;	1	Orthogonal Bundle
Q9BXX2	1.25.40.20;	1	Alpha Horseshoe
P40064	2.130.10.10;	2	7 Propellor
O75694	2.130.10.10;	2	7 Propellor
Q6PL18	1.20.920.10;	1	Up-down Bundle
A1C9M6	1.10.1520.10;	1	Orthogonal Bundle
O94474	1.25.40.10;	1	Alpha Horseshoe
Q5UPU7	2.120.10.30;	2	6 Propellor
P39059	3.10.100.10;	3	Roll
Q3EBC8	1.10.1520.10;	1	Orthogonal Bundle
Q6P5D3	3.10.110.10;	3	Roll
Q9NS87	3.40.850.10;	3	3-Layer(aba) Sandwich
P70336	2.30.29.30;	2	Roll
Q54QQ1	2.130.10.10;	2	7 Propellor
Q4PGG5	3.30.40.10;	3	2-Layer Sandwich
Q9H7P9	2.30.29.30;	2	Roll
Q96MS0	2.60.40.10;	2	Sandwich
O54991	2.60.120.260;	2	Sandwich
Q45760	2.60.120.260;	2	Sandwich
Q9LEM8	1.25.40.10;	1	Alpha Horseshoe
Q9ULL1	2.30.29.30;	2	Roll
P34501	2.60.40.10;	2	Sandwich
Q3MHU3	2.40.50.90;	2	Beta Barrel
Q5ADT1	2.120.10.80;	2	6 Propellor
Q91AV1	1.20.5.790;	1	Up-down Bundle
Q9UHN6	2.160.20.10;	2	3 Solenoid
Q0IHV1	1.25.10.10;	1	Alpha Horseshoe
P46974	3.30.40.10;	3	2-Layer Sandwich
Q9FJ57	3.80.10.10;	3	Alpha-Beta Horseshoe
F4JVN6	3.40.50.200;	3	3-Layer(aba) Sandwich
P79701	2.60.40.10;	2	Sandwich
A7TM88	2.30.29.30;	2	Roll
Q54W36	3.30.565.10;	3	2-Layer Sandwich
O88093	2.160.20.20;	2	3 Solenoid
Q86UU1	2.30.29.30;	2	Roll
Q641I1	3.40.50.1820;	3	3-Layer(aba) Sandwich
P22432	1.20.5.790;	1	Up-down Bundle
Q3UFQ8	3.80.10.10;	3	Alpha-Beta Horseshoe
Q8EWX1	2.40.270.10;	2	Beta Barrel
Q9UTL9	3.30.40.10;	3	2-Layer Sandwich
A7KAN4	2.30.29.30;	2	Roll
Q6EDY6	3.80.10.10;	3	Alpha-Beta Horseshoe
Q09884	1.10.1520.10;	1	Orthogonal Bundle
Q9NRR4	1.10.1520.10;	1	Orthogonal Bundle
Q09541	3.40.50.200;	3	3-Layer(aba) Sandwich
Q5A872	3.30.565.10;	3	2-Layer Sandwich
Q10719	1.25.10.10;	1	Alpha Horseshoe
Q67MD5	3.90.320.10;	3	Alpha-Beta Complex
Q9JMS3	2.160.20.20;	2	3 Solenoid
Q9YCB6	2.70.20.10;	2	Distorted Sandwich
O42414	2.60.40.10;	2	Sandwich
Q5T7B8	3.40.850.10;	3	3-Layer(aba) Sandwich
O36028	3.40.1110.10;	3	3-Layer(aba) Sandwich
A5IJJ8	3.30.420.10;	3	2-Layer Sandwich
P35918	2.60.40.10;	2	Sandwich
F4IN78	1.25.40.90;	1	Alpha Horseshoe
Q8IY17	2.60.120.10;	2	Sandwich
Q06811	1.10.1780.10;	1	Orthogonal Bundle
Q9DEY9	1.10.10.10;	1	Orthogonal Bundle
Q9YHY6	1.25.10.10;	1	Alpha Horseshoe
Q58G59	3.40.850.10;	3	3-Layer(aba) Sandwich
Q2KHR2	1.10.10.10;	1	Orthogonal Bundle
Q6DFF2	1.20.920.10;	1	Up-down Bundle
A2QX45	1.10.1520.10;	1	Orthogonal Bundle
Q8WUJ3	2.160.20.10;	2	3 Solenoid
Q6FSD2	2.130.10.10;	2	7 Propellor
Q04693	2.130.10.10;	2	7 Propellor
Q3UJD6	2.60.40.790;	2	Sandwich
P32597	1.20.920.10;	1	Up-down Bundle
A6NKG5	2.40.70.10;	2	Beta Barrel
Q6CVG0	1.25.10.10;	1	Alpha Horseshoe
Q5GIT4	2.60.40.10;	2	Sandwich
Q6DFV6	2.60.40.10;	2	Sandwich
Q00808	2.130.10.10;	2	7 Propellor
Q6Q1S2	1.20.5.790;	1	Up-down Bundle
P39524	3.40.1110.10;	3	3-Layer(aba) Sandwich
O60503	3.30.70.1230;	3	2-Layer Sandwich
Q9P2D0	1.25.40.20;	1	Alpha Horseshoe
K9N5Q8	1.20.5.790;	1	Up-down Bundle
Q02331	2.60.120.10;	2	Sandwich
Q14678	1.25.40.20;	1	Alpha Horseshoe
Q5UR33	3.60.21.10;	3	4-Layer Sandwich
Q8BB25	1.20.5.790;	1	Up-down Bundle
Q9UPX0	2.60.40.10;	2	Sandwich
O74881	1.25.40.20;	1	Alpha Horseshoe
Q5B4Z3	1.25.10.10;	1	Alpha Horseshoe
O35821	1.25.10.10;	1	Alpha Horseshoe
Q4WSI0	1.25.10.10;	1	Alpha Horseshoe
P21860	3.80.20.20;	3	Alpha-Beta Horseshoe
P07067	1.10.10.10;	1	Orthogonal Bundle
Q9LNG5	3.60.21.10;	3	4-Layer Sandwich
Q9UST7	1.10.10.10;	1	Orthogonal Bundle
Q9UUG9	1.25.10.10;	1	Alpha Horseshoe
Q9Y4H2	2.30.29.30;	2	Roll
P17948	2.60.40.10;	2	Sandwich
B2GEY4	3.90.320.10;	3	Alpha-Beta Complex
Q9ESN9	2.130.10.10;	2	7 Propellor
Q55DK5	2.130.10.10;	2	7 Propellor
Q8N6C5	2.60.40.10;	2	Sandwich
F4I171	1.25.10.10;	1	Alpha Horseshoe
P43069	1.10.840.10;	1	Orthogonal Bundle
Q61KX5	1.25.10.10;	1	Alpha Horseshoe
Q8WND5	2.130.10.10;	2	7 Propellor
P35177	1.20.920.10;	1	Up-down Bundle
P22533	2.60.40.710;	2	Sandwich
Q659K0	1.10.472.10;	1	Orthogonal Bundle
Q7Z494	1.10.10.10;	1	Orthogonal Bundle
O23277	1.25.10.10;	1	Alpha Horseshoe
Q4KME6	3.30.1490.40;	3	2-Layer Sandwich
O04251	3.40.50.10190;	3	3-Layer(aba) Sandwich
P40383	3.40.50.1010;	3	3-Layer(aba) Sandwich
O95271	1.25.40.20;	1	Alpha Horseshoe
O94536	3.10.110.10;	3	Roll
Q9H582	3.30.40.10;	3	2-Layer Sandwich
O82861	1.25.40.10;	1	Alpha Horseshoe
Q55CY9	2.130.10.10;	2	7 Propellor
P18106	3.30.505.10;	3	2-Layer Sandwich
Q09847	2.130.10.10;	2	7 Propellor
Q9D4I2	1.25.10.10;	1	Alpha Horseshoe
Q54GQ1	2.30.29.30;	2	Roll
Q9NSC2	3.30.40.10;	3	2-Layer Sandwich
Q20255	1.25.40.10;	1	Alpha Horseshoe
Q68CQ1	1.25.10.10;	1	Alpha Horseshoe
P91309	3.40.50.1240;	3	3-Layer(aba) Sandwich
Q7Z589	2.130.10.10;	2	7 Propellor
Q14CM0	1.20.80.10;	1	Up-down Bundle
Q09459	2.60.40.150;	2	Sandwich
Q8QL52	2.60.40.350;	2	Sandwich
Q2QAV0	1.25.10.10;	1	Alpha Horseshoe
Q5TCY1	1.25.10.10;	1	Alpha Horseshoe
Q86TC9	2.60.40.10;	2	Sandwich
Q55GF9	1.25.10.10;	1	Alpha Horseshoe
Q10571	2.130.10.10;	2	7 Propellor
Q62255	3.30.40.10;	3	2-Layer Sandwich
Q8NDW8	1.25.40.10;	1	Alpha Horseshoe
P40318	3.30.40.10;	3	2-Layer Sandwich
Q9FNA4	2.130.10.10;	2	7 Propellor
Q6FT12	1.10.840.10;	1	Orthogonal Bundle
Q6ZUA9	1.25.10.10;	1	Alpha Horseshoe
P49687	3.30.1610.10;	3	2-Layer Sandwich
Q9USJ4	2.60.120.10;	2	Sandwich
P12024	3.80.10.10;	3	Alpha-Beta Horseshoe
Q68CZ1	2.60.40.150;	2	Sandwich
Q9URX8	2.130.10.10;	2	7 Propellor
P09547	2.130.10.10;	2	7 Propellor
Q8L7Y8	3.40.850.10;	3	3-Layer(aba) Sandwich
O44757	3.30.40.10;	3	2-Layer Sandwich
Q9H7N4	3.80.10.10;	3	Alpha-Beta Horseshoe
Q6NXD8	2.60.60.20;	2	Sandwich
Q54GY6	2.30.29.30;	2	Roll
A0JPH4	2.130.10.10;	2	7 Propellor
Q7TP54	1.20.1260.10;	1	Up-down Bundle
Q09743	1.25.10.10;	1	Alpha Horseshoe
Q15303	3.80.20.20;	3	Alpha-Beta Horseshoe
P14381	3.60.10.10;	3	4-Layer Sandwich
Q9VW60	3.30.70.1230;	3	2-Layer Sandwich
P25848	3.30.450.40;	3	2-Layer Sandwich
Q22670	2.130.10.10;	2	7 Propellor
O57683	1.25.10.10;	1	Alpha Horseshoe
Q8BYJ6	2.30.29.30;	2	Roll
Q06412	2.30.29.30;	2	Roll
Q54CV5	1.25.40.10;	1	Alpha Horseshoe
Q75EY8	2.130.10.10;	2	7 Propellor
Q9EZE7	2.160.20.20;	2	3 Solenoid
Q8ZGC7	1.10.10.10;	1	Orthogonal Bundle
Q8T126	2.60.210.10;	2	Sandwich
Q92823	2.60.40.10;	2	Sandwich
Q8IKW2	3.40.50.1220;	3	3-Layer(aba) Sandwich
Q6ZPZ3	4.10.1000.10;	4	Irregular
Q3V129	1.25.10.10;	1	Alpha Horseshoe
Q61137	2.60.40.10;	2	Sandwich
P20241	2.60.40.10;	2	Sandwich
Q8AXB3	2.60.40.10;	2	Sandwich
Q8K083	3.30.40.10;	3	2-Layer Sandwich
P47767	2.40.270.10;	2	Beta Barrel
P56299	2.40.270.10;	2	Beta Barrel
Q9HCE3	3.30.40.10;	3	2-Layer Sandwich
A2AH22	2.130.10.10;	2	7 Propellor
F4K0J3	3.40.850.10;	3	3-Layer(aba) Sandwich
Q6BPI8	2.130.10.10;	2	7 Propellor
Q5RHR6	1.25.10.10;	1	Alpha Horseshoe
Q9H9B1	1.25.40.20;	1	Alpha Horseshoe
F4K3G5	3.30.40.10;	3	2-Layer Sandwich
Q5JTH9	1.25.10.10;	1	Alpha Horseshoe
Q3V3V9	3.80.10.10;	3	Alpha-Beta Horseshoe
Q6FLQ6	2.130.10.10;	2	7 Propellor
Q4P5R8	1.25.10.10;	1	Alpha Horseshoe
F4IF36	3.30.40.10;	3	2-Layer Sandwich
B4HEJ6	2.60.40.150;	2	Sandwich
Q502W6	3.40.50.410;	3	3-Layer(aba) Sandwich
Q09716	1.25.10.10;	1	Alpha Horseshoe
Q8XBV9	3.40.50.1820;	3	3-Layer(aba) Sandwich
Q9HDW7	3.40.1110.10;	3	3-Layer(aba) Sandwich
Q9C0C9	3.10.110.10;	3	Roll
Q9WTR2	1.25.40.10;	1	Alpha Horseshoe
P54816	1.20.920.10;	1	Up-down Bundle
O59810	3.30.1370.10;	3	2-Layer Sandwich
Q91RA6	2.60.40.10;	2	Sandwich
Q80VA5	1.25.40.10;	1	Alpha Horseshoe
Q08748	2.60.40.150;	2	Sandwich
Q6NYW6	1.25.10.10;	1	Alpha Horseshoe
Q75WB5	1.10.10.10;	1	Orthogonal Bundle
Q4KMG0	2.60.40.10;	2	Sandwich
Q6FLP2	4.10.240.10;	4	Irregular
Q96KN7	2.60.40.150;	2	Sandwich
F4IGA5	2.130.10.10;	2	7 Propellor
Q94887	2.60.120.260;	2	Sandwich
Q54X75	2.130.10.10;	2	7 Propellor
Q80X82	1.25.10.10;	1	Alpha Horseshoe
B2A610	3.90.320.10;	3	Alpha-Beta Complex
Q17423	1.25.10.10;	1	Alpha Horseshoe
Q9VWE0	2.60.40.10;	2	Sandwich
Q5AZM3	2.130.10.10;	2	7 Propellor
P11369	3.60.10.10;	3	4-Layer Sandwich
Q6FNU4	2.130.10.10;	2	7 Propellor
B8VIW9	2.60.40.10;	2	Sandwich
Q9SIZ8	3.30.40.10;	3	2-Layer Sandwich
A7GAJ8	3.90.320.10;	3	Alpha-Beta Complex
P58937	1.25.40.10;	1	Alpha Horseshoe
O31827	3.40.50.1820;	3	3-Layer(aba) Sandwich
Q5MNU5	2.130.10.10;	2	7 Propellor
Q54MI3	2.130.10.10;	2	7 Propellor
Q98902	2.60.40.10;	2	Sandwich
Q9FIY7	3.30.40.10;	3	2-Layer Sandwich
Q86GV3	3.30.70.1230;	3	2-Layer Sandwich
Q54IY5	2.130.10.10;	2	7 Propellor
Q03016	3.80.10.10;	3	Alpha-Beta Horseshoe
Q18AN9	3.90.320.10;	3	Alpha-Beta Complex
Q8IV33	1.25.10.10;	1	Alpha Horseshoe
Q9Y7U5	2.30.29.30;	2	Roll
Q10164	2.30.29.30;	2	Roll
Q08787	3.40.50.1820;	3	3-Layer(aba) Sandwich
P19334	1.25.40.20;	1	Alpha Horseshoe
G5ED41	1.25.10.10;	1	Alpha Horseshoe
P56741	2.60.40.10;	2	Sandwich
A3EXG6	1.20.5.790;	1	Up-down Bundle
Q9UT05	3.40.50.200;	3	3-Layer(aba) Sandwich
Q9R0L4	1.25.10.10;	1	Alpha Horseshoe
Q9LX99	3.40.850.10;	3	3-Layer(aba) Sandwich
P16881	3.30.190.10;	3	2-Layer Sandwich
Q3ZX01	2.40.270.10;	2	Beta Barrel
G5EBF1	2.60.40.10;	2	Sandwich
Q146L7	3.20.20.240;	3	Alpha-Beta Barrel
Q0TV46	3.90.320.10;	3	Alpha-Beta Complex
Q554C5	2.20.25.80;	2	Single Sheet
G0SB44	2.60.40.10;	2	Sandwich
Q9U3P2	2.60.40.10;	2	Sandwich
A5D1P3	3.90.320.10;	3	Alpha-Beta Complex
Q6CXH8	2.130.10.10;	2	7 Propellor
Q54UP9	1.25.40.20;	1	Alpha Horseshoe
Q9LVN1	3.90.190.10;	3	Alpha-Beta Complex
Q75LL2	3.40.850.10;	3	3-Layer(aba) Sandwich
Q03696	2.60.40.10;	2	Sandwich
A5DB75	2.130.10.10;	2	7 Propellor
Q6ZT07	2.30.29.30;	2	Roll
P30803	3.30.70.1230;	3	2-Layer Sandwich
P13496	2.30.30.190;	2	Roll
B5VMS9	1.10.840.10;	1	Orthogonal Bundle
Q836J8	3.90.320.10;	3	Alpha-Beta Complex
P33345	2.20.140.10;	2	Single Sheet
P52172	3.30.50.10;	3	2-Layer Sandwich
Q9Z148	1.25.40.20;	1	Alpha Horseshoe
F4J1U4	3.40.850.10;	3	3-Layer(aba) Sandwich
P29398	2.40.270.10;	2	Beta Barrel
Q9I9H8	2.130.10.10;	2	7 Propellor
Q10451	1.25.40.10;	1	Alpha Horseshoe
A5VHK1	3.90.320.10;	3	Alpha-Beta Complex
P11627	2.60.40.10;	2	Sandwich
A5DUP0	1.25.40.20;	1	Alpha Horseshoe
Q751K7	2.30.29.30;	2	Roll
O18735	3.80.20.20;	3	Alpha-Beta Horseshoe
F4K0C4	1.25.40.10;	1	Alpha Horseshoe
Q59YV0	3.30.230.10;	3	2-Layer Sandwich
Q80S27	2.60.40.350;	2	Sandwich
Q2GVT8	2.130.10.10;	2	7 Propellor
Q96NH3	1.25.10.10;	1	Alpha Horseshoe
Q45754	2.60.120.260;	2	Sandwich
O14654	2.30.29.30;	2	Roll
Q9QZS7	2.60.40.10;	2	Sandwich
Q90WJ3	3.40.50.10190;	3	3-Layer(aba) Sandwich
Q0ULF5	2.130.10.10;	2	7 Propellor
Q54SA7	2.130.10.10;	2	7 Propellor
Q54TL0	3.40.850.10;	3	3-Layer(aba) Sandwich
P59594	1.20.5.790;	1	Up-down Bundle
Q60949	2.30.29.30;	2	Roll
Q8LPQ5	3.30.40.10;	3	2-Layer Sandwich
P15801	3.30.420.10;	3	2-Layer Sandwich
Q9UBS9	2.60.120.260;	2	Sandwich
Q8L5R3	1.25.10.10;	1	Alpha Horseshoe
P39538	3.30.2230.10;	3	2-Layer Sandwich
A8XP97	3.40.50.410;	3	3-Layer(aba) Sandwich
Q86SQ0	2.30.29.30;	2	Roll
Q8N398	3.40.50.410;	3	3-Layer(aba) Sandwich
Q97GV3	3.90.320.10;	3	Alpha-Beta Complex
Q80VC9	1.10.418.10;	1	Orthogonal Bundle
Q8CEL2	3.50.50.60;	3	3-Layer(bba) Sandwich
Q9VGK7	2.130.10.10;	2	7 Propellor
A1EC95	1.25.10.10;	1	Alpha Horseshoe
P40145	3.30.70.1230;	3	2-Layer Sandwich
Q04545	3.30.40.10;	3	2-Layer Sandwich
Q96MR6	2.130.10.10;	2	7 Propellor
Q2NKX8	1.25.40.10;	1	Alpha Horseshoe
Q9NG98	2.70.20.10;	2	Distorted Sandwich
P45508	2.160.20.20;	2	3 Solenoid
Q88U41	3.90.320.10;	3	Alpha-Beta Complex
Q1WRS0	3.90.320.10;	3	Alpha-Beta Complex
Q08582	2.70.20.10;	2	Distorted Sandwich
O35927	1.25.10.10;	1	Alpha Horseshoe
A6NM62	3.80.10.10;	3	Alpha-Beta Horseshoe
Q12276	3.80.10.10;	3	Alpha-Beta Horseshoe
A0A0R4IYX6	3.30.40.10;	3	2-Layer Sandwich
A6LPC4	3.90.320.10;	3	Alpha-Beta Complex
Q45712	2.60.120.260;	2	Sandwich
Q03868	2.30.29.30;	2	Roll
A3GFK8	2.130.10.10;	2	7 Propellor
Q38394	1.10.10.10;	1	Orthogonal Bundle
Q80XH2	3.30.70.960;	3	2-Layer Sandwich
Q9P243	3.30.40.10;	3	2-Layer Sandwich
A7GM37	3.90.320.10;	3	Alpha-Beta Complex
Q99279	3.30.70.1230;	3	2-Layer Sandwich
O60103	3.30.40.10;	3	2-Layer Sandwich
P0C8K3	2.40.270.10;	2	Beta Barrel
P0CM75	1.25.10.10;	1	Alpha Horseshoe
P04920	3.40.930.10;	3	3-Layer(aba) Sandwich
O77206	2.40.128.20;	2	Beta Barrel
A8MLD2	2.40.270.10;	2	Beta Barrel
Q9V4P1	2.30.29.30;	2	Roll
Q9NUA8	3.30.40.10;	3	2-Layer Sandwich
B1HN90	3.90.320.10;	3	Alpha-Beta Complex
P26762	3.30.565.10;	3	2-Layer Sandwich
Q6S002	3.40.850.10;	3	3-Layer(aba) Sandwich
Q5A506	2.60.40.150;	2	Sandwich
Q9Z258	3.30.70.1450;	3	2-Layer Sandwich
O13683	2.60.40.150;	2	Sandwich
Q9D2D7	3.30.40.10;	3	2-Layer Sandwich
Q0AXU8	3.90.320.10;	3	Alpha-Beta Complex
B1MZM2	3.90.320.10;	3	Alpha-Beta Complex
A5DHT2	2.40.270.10;	2	Beta Barrel
Q8Y511	3.90.320.10;	3	Alpha-Beta Complex
Q03D71	3.90.320.10;	3	Alpha-Beta Complex
Q6BJ87	1.25.40.20;	1	Alpha Horseshoe
Q038V7	3.90.320.10;	3	Alpha-Beta Complex
A3LYI0	2.130.10.10;	2	7 Propellor
O14116	1.25.10.10;	1	Alpha Horseshoe
Q7KW14	4.10.280.10;	4	Irregular
Q19493	1.25.10.10;	1	Alpha Horseshoe
B1I493	3.90.320.10;	3	Alpha-Beta Complex
Q43846	2.60.40.10;	2	Sandwich
P0CY23	3.90.810.10;	3	Alpha-Beta Complex
P50101	2.60.210.10;	2	Sandwich
P46468	3.10.330.10;	3	Roll
Q99280	3.30.70.1230;	3	2-Layer Sandwich
P38717	2.30.29.30;	2	Roll
Q08853	3.40.1110.10;	3	3-Layer(aba) Sandwich
P38851	2.30.29.30;	2	Roll
B2RHG5	3.40.50.410;	3	3-Layer(aba) Sandwich
Q7S1P9	3.30.40.10;	3	2-Layer Sandwich
Q8ZXT5	2.70.20.10;	2	Distorted Sandwich
Q1GAA9	3.90.320.10;	3	Alpha-Beta Complex
A4W0M7	3.90.320.10;	3	Alpha-Beta Complex
Q21038	2.60.40.10;	2	Sandwich
Q9H7F0	3.40.1110.10;	3	3-Layer(aba) Sandwich
Q9UPW5	1.25.10.10;	1	Alpha Horseshoe
P55265	1.10.10.10;	1	Orthogonal Bundle
Q06836	1.10.1000.11;	1	Orthogonal Bundle
Q4L4Y3	3.90.320.10;	3	Alpha-Beta Complex
Q9UT00	2.60.40.150;	2	Sandwich
B0TDI1	3.90.320.10;	3	Alpha-Beta Complex
P52918	1.25.10.10;	1	Alpha Horseshoe
A5D5I2	2.40.270.10;	2	Beta Barrel
Q9BZH6	2.130.10.10;	2	7 Propellor
Q68FE6	1.25.10.10;	1	Alpha Horseshoe
Q555I8	3.40.850.10;	3	3-Layer(aba) Sandwich
Q86SQ4	2.60.120.290;	2	Sandwich
Q6GZR3	2.40.270.10;	2	Beta Barrel
Q24325	1.25.10.10;	1	Alpha Horseshoe
Q8N1G1	3.30.420.10;	3	2-Layer Sandwich
O60841	3.40.50.10050;	3	3-Layer(aba) Sandwich
Q4A969	2.40.270.10;	2	Beta Barrel
P39928	3.30.565.10;	3	2-Layer Sandwich
Q5TIE3	3.40.50.410;	3	3-Layer(aba) Sandwich
Q8L5Y6	1.25.10.10;	1	Alpha Horseshoe
A1L390	2.30.29.30;	2	Roll
Q5A7S5	2.130.10.10;	2	7 Propellor
Q4VNC0	3.40.1110.10;	3	3-Layer(aba) Sandwich
Q9R1N3	3.40.930.10;	3	3-Layer(aba) Sandwich
A7TF84	2.30.29.30;	2	Roll
Q6CPC2	2.30.29.30;	2	Roll
Q54Z40	1.10.10.10;	1	Orthogonal Bundle
Q921M3	2.130.10.10;	2	7 Propellor
B7FF07	2.130.10.10;	2	7 Propellor
Q9P260	1.25.10.10;	1	Alpha Horseshoe
Q9Z0Y7	2.30.29.30;	2	Roll
Q9Z1B3	3.20.20.190;	3	Alpha-Beta Barrel
Q75NR7	4.10.60.10;	4	Irregular
Q6ZMY3	1.10.472.30;	1	Orthogonal Bundle
Q21041	2.60.40.10;	2	Sandwich
P39986	3.40.1110.10;	3	3-Layer(aba) Sandwich
B9G3M6	3.40.850.10;	3	3-Layer(aba) Sandwich
Q9R0G7	3.30.40.10;	3	2-Layer Sandwich
Q7YU81	3.30.40.10;	3	2-Layer Sandwich
Q5TJ55	1.25.10.10;	1	Alpha Horseshoe
A8XQC7	3.30.70.1230;	3	2-Layer Sandwich
Q3BBV0	3.50.50.60;	3	3-Layer(bba) Sandwich
Q9P3K9	2.130.10.80;	2	7 Propellor
O13818	2.30.29.30;	2	Roll
Q9X3X7	2.70.20.10;	2	Distorted Sandwich
Q86AF2	2.130.10.10;	2	7 Propellor
Q9Y751	2.30.29.30;	2	Roll
Q9BXT6	2.60.40.10;	2	Sandwich
Q4WT99	3.30.1370.10;	3	2-Layer Sandwich
P45157	3.90.320.10;	3	Alpha-Beta Complex
Q18297	1.25.40.20;	1	Alpha Horseshoe
O14251	2.60.40.10;	2	Sandwich
P33346	1.25.10.10;	1	Alpha Horseshoe
F4IAE9	1.20.920.10;	1	Up-down Bundle
Q5FJX0	3.90.320.10;	3	Alpha-Beta Complex
Q9SXL4	3.30.565.10;	3	2-Layer Sandwich
Q6NWW9	2.60.40.10;	2	Sandwich
Q0UQJ8	1.25.10.10;	1	Alpha Horseshoe
Q6DD51	1.25.40.20;	1	Alpha Horseshoe
Q18331	3.30.70.1230;	3	2-Layer Sandwich
Q9HFF5	1.25.10.10;	1	Alpha Horseshoe
Q8RCZ0	3.90.320.10;	3	Alpha-Beta Complex
Q9HD20	3.40.1110.10;	3	3-Layer(aba) Sandwich
Q924C1	1.25.10.10;	1	Alpha Horseshoe
Q9CJI9	3.90.320.10;	3	Alpha-Beta Complex
F4IBQ9	3.40.850.10;	3	3-Layer(aba) Sandwich
Q5EXX3	3.30.40.10;	3	2-Layer Sandwich
Q8WXE0	1.25.40.20;	1	Alpha Horseshoe
Q9PT84	2.60.120.10;	2	Sandwich
P53622	2.130.10.10;	2	7 Propellor
Q88U40	3.90.320.10;	3	Alpha-Beta Complex
O76536	2.60.40.10;	2	Sandwich
Q5JYT7	3.40.525.10;	3	3-Layer(aba) Sandwich
Q65Z40	1.25.10.10;	1	Alpha Horseshoe
Q28205	1.25.10.10;	1	Alpha Horseshoe
A7A179	2.30.29.30;	2	Roll
Q5ZJP5	2.60.40.10;	2	Sandwich
P0CQ66	3.30.40.10;	3	2-Layer Sandwich
E7F211	1.25.40.10;	1	Alpha Horseshoe
P30855	3.30.565.10;	3	2-Layer Sandwich
Q6P9Q4	1.25.10.10;	1	Alpha Horseshoe
Q90478	2.60.40.10;	2	Sandwich
B6RSP1	2.30.29.30;	2	Roll
Q7Z020	1.25.40.20;	1	Alpha Horseshoe
P55383	3.40.50.1220;	3	3-Layer(aba) Sandwich
Q836J9	3.90.320.10;	3	Alpha-Beta Complex
P21543	2.60.40.10;	2	Sandwich
Q2KG01	1.25.10.10;	1	Alpha Horseshoe
Q08972	1.25.10.10;	1	Alpha Horseshoe
Q7T6X7	2.40.270.10;	2	Beta Barrel
P36168	3.40.50.1010;	3	3-Layer(aba) Sandwich
Q9SHF2	3.30.420.10;	3	2-Layer Sandwich
Q8BMI0	3.80.10.10;	3	Alpha-Beta Horseshoe
O75054	2.60.40.10;	2	Sandwich
A3LNC4	1.25.40.20;	1	Alpha Horseshoe
Q1WRR9	3.90.320.10;	3	Alpha-Beta Complex
Q9VGH7	1.10.3080.10;	1	Orthogonal Bundle
Q9NSV4	1.25.10.10;	1	Alpha Horseshoe
Q10578	2.40.270.10;	2	Beta Barrel
Q91F97	2.40.270.10;	2	Beta Barrel
Q03D70	3.90.320.10;	3	Alpha-Beta Complex
Q9LYN8	3.80.10.10;	3	Alpha-Beta Horseshoe
Q8IMA8	1.10.30.10;	1	Orthogonal Bundle
A8XQD5	2.30.29.30;	2	Roll
Q9P2F6	2.30.29.30;	2	Roll
P74442	2.120.10.30;	2	6 Propellor
A1Z7T0	2.60.40.150;	2	Sandwich
Q66KI6	1.25.10.10;	1	Alpha Horseshoe
O14114	1.20.920.10;	1	Up-down Bundle
P61129	4.10.1000.10;	4	Irregular
Q9USG8	2.60.40.150;	2	Sandwich
Q8L840	1.10.10.10;	1	Orthogonal Bundle
P39991	2.130.10.10;	2	7 Propellor
A9BF33	2.40.270.10;	2	Beta Barrel
Q8RXA7	2.130.10.10;	2	7 Propellor
Q0JBY9	2.60.40.10;	2	Sandwich
Q04GY7	3.90.320.10;	3	Alpha-Beta Complex
B2A611	3.90.320.10;	3	Alpha-Beta Complex
Q45710	2.60.120.260;	2	Sandwich
P28715	3.40.50.1010;	3	3-Layer(aba) Sandwich
Q86YC2	2.130.10.10;	2	7 Propellor
Q12466	2.60.40.150;	2	Sandwich
Q54C77	2.30.29.30;	2	Roll
P17120	3.40.850.10;	3	3-Layer(aba) Sandwich
P9WJK2	2.60.120.260;	2	Sandwich
Q3UTQ7	3.30.40.10;	3	2-Layer Sandwich
Q8RHI6	2.40.270.10;	2	Beta Barrel
Q2UCC9	1.25.10.10;	1	Alpha Horseshoe
A6NCI4	3.40.50.410;	3	3-Layer(aba) Sandwich
B1YKM8	3.90.320.10;	3	Alpha-Beta Complex
Q46J13	3.40.50.10050;	3	3-Layer(aba) Sandwich
P50942	3.60.10.10;	3	4-Layer Sandwich
P42684	3.30.505.10;	3	2-Layer Sandwich
B0M0P5	2.130.10.10;	2	7 Propellor
Q9VBP3	1.25.40.20;	1	Alpha Horseshoe
Q9NQ11	3.40.1110.10;	3	3-Layer(aba) Sandwich
Q8ZLB8	1.25.40.10;	1	Alpha Horseshoe
P54677	1.10.1070.11;	1	Orthogonal Bundle
Q89AB3	3.90.320.10;	3	Alpha-Beta Complex
P08394	3.90.320.10;	3	Alpha-Beta Complex
Q9BXT4	2.40.50.90;	2	Beta Barrel
Q04AN8	3.90.320.10;	3	Alpha-Beta Complex
Q038V6	3.90.320.10;	3	Alpha-Beta Complex
Q54RV3	3.90.810.10;	3	Alpha-Beta Complex
Q9LT02	3.40.1110.10;	3	3-Layer(aba) Sandwich
Q92896	2.130.10.10;	2	7 Propellor
Q8K9A9	3.90.320.10;	3	Alpha-Beta Complex
P0CAZ0	3.30.1490.20;	3	2-Layer Sandwich
P0C5H6	2.60.40.10;	2	Sandwich
Q4UMH6	1.25.40.20;	1	Alpha Horseshoe
P90747	3.40.1110.10;	3	3-Layer(aba) Sandwich
Q2HDU8	2.130.10.10;	2	7 Propellor
Q6C0B5	3.30.230.10;	3	2-Layer Sandwich
Q587J7	2.40.50.90;	2	Beta Barrel
Q9C5U2	3.30.565.10;	3	2-Layer Sandwich
P38537	3.30.2020.10;	3	2-Layer Sandwich
F4J8D3	1.25.10.10;	1	Alpha Horseshoe
Q58EK5	2.40.50.90;	2	Beta Barrel
O68770	3.40.470.10;	3	3-Layer(aba) Sandwich
O42632	2.60.40.150;	2	Sandwich
Q02280	2.60.120.10;	2	Sandwich
P38929	3.40.1110.10;	3	3-Layer(aba) Sandwich
B4GDX4	1.10.10.10;	1	Orthogonal Bundle
Q9SQI2	1.25.10.10;	1	Alpha Horseshoe
Q9LK40	2.40.270.10;	2	Beta Barrel
Q54ZP5	2.130.10.10;	2	7 Propellor
A7EMM3	1.25.10.10;	1	Alpha Horseshoe
Q29MB2	3.40.850.10;	3	3-Layer(aba) Sandwich
Q9RKB9	2.130.10.10;	2	7 Propellor
Q5UQX1	3.20.100.10;	3	Alpha-Beta Barrel
A6ZZS7	4.10.240.10;	4	Irregular
A8FBR0	3.90.320.10;	3	Alpha-Beta Complex
B1HN89	3.90.320.10;	3	Alpha-Beta Complex
P36170	2.60.120.260;	2	Sandwich
P32849	3.30.40.10;	3	2-Layer Sandwich
O51578	3.90.320.10;	3	Alpha-Beta Complex
F4I3Z5	1.25.40.10;	1	Alpha Horseshoe
Q86TI0	2.30.29.30;	2	Roll
A4IKW6	3.90.320.10;	3	Alpha-Beta Complex
Q3AA35	3.90.320.10;	3	Alpha-Beta Complex
B9FTR1	3.40.850.10;	3	3-Layer(aba) Sandwich
Q7S1Y0	1.25.40.10;	1	Alpha Horseshoe
Q8T2I8	1.25.10.10;	1	Alpha Horseshoe
P13388	3.80.20.20;	3	Alpha-Beta Horseshoe
Q8ERW6	3.90.320.10;	3	Alpha-Beta Complex
Q08470	2.130.10.10;	2	7 Propellor
Q97ZF5	2.70.20.10;	2	Distorted Sandwich
B1I494	3.90.320.10;	3	Alpha-Beta Complex
Q67MD4	3.90.320.10;	3	Alpha-Beta Complex
O02671	2.60.40.10;	2	Sandwich
Q7JKP6	3.40.50.10190;	3	3-Layer(aba) Sandwich
Q5U5A3	2.60.40.10;	2	Sandwich
Q9UUS2	1.10.640.10;	1	Orthogonal Bundle
Q8MSU4	1.25.10.10;	1	Alpha Horseshoe
Q9NZQ8	1.25.40.20;	1	Alpha Horseshoe
Q17308	2.130.10.10;	2	7 Propellor
P93022	2.40.330.10;	2	Beta Barrel
Q559A0	1.25.40.10;	1	Alpha Horseshoe
P38853	2.120.10.80;	2	6 Propellor
Q775Q3	2.40.270.10;	2	Beta Barrel
Q92574	1.25.10.10;	1	Alpha Horseshoe
Q07553	3.30.70.1230;	3	2-Layer Sandwich
Q9C0X8	1.25.10.10;	1	Alpha Horseshoe
P05135	1.20.5.790;	1	Up-down Bundle
Q9KS45	2.40.50.230;	2	Beta Barrel
Q92618	3.30.40.10;	3	2-Layer Sandwich
Q0D9R7	2.40.330.10;	2	Beta Barrel
A6LPC3	3.90.320.10;	3	Alpha-Beta Complex
Q9XTT4	2.30.29.30;	2	Roll
Q3V1H3	2.60.40.420;	2	Sandwich
O67226	2.70.20.10;	2	Distorted Sandwich
Q5SQE2	2.130.10.10;	2	7 Propellor
Q0TV47	3.90.320.10;	3	Alpha-Beta Complex
P98204	3.40.1110.10;	3	3-Layer(aba) Sandwich
O94679	1.25.10.10;	1	Alpha Horseshoe
Q5VZP5	3.90.190.10;	3	Alpha-Beta Complex
Q9BQS7	2.60.40.420;	2	Sandwich
Q8Y510	3.90.320.10;	3	Alpha-Beta Complex
Q8CFG6	3.40.50.410;	3	3-Layer(aba) Sandwich
P36161	2.130.10.10;	2	7 Propellor
P34609	2.130.10.10;	2	7 Propellor
P46463	3.10.330.10;	3	Roll
P36917	2.60.120.260;	2	Sandwich
Q2TAW0	1.25.10.10;	1	Alpha Horseshoe
Q5BAD4	1.25.10.10;	1	Alpha Horseshoe
Q27995	3.40.50.360;	3	3-Layer(aba) Sandwich
Q8WUM0	2.130.10.10;	2	7 Propellor
Q02645	3.40.225.10;	3	3-Layer(aba) Sandwich
Q8IZL2	1.10.30.10;	1	Orthogonal Bundle
Q18AP0	3.90.320.10;	3	Alpha-Beta Complex
A4J4E2	3.90.320.10;	3	Alpha-Beta Complex
Q54B37	2.30.29.30;	2	Roll
B9FFA3	3.40.850.10;	3	3-Layer(aba) Sandwich
Q5ZMR9	1.25.10.10;	1	Alpha Horseshoe
Q97GV2	3.90.320.10;	3	Alpha-Beta Complex
Q4U2V3	1.25.10.10;	1	Alpha Horseshoe
Q9VBY8	2.60.40.150;	2	Sandwich
Q9GYQ4	3.30.70.1230;	3	2-Layer Sandwich
Q8CCH7	3.30.40.10;	3	2-Layer Sandwich
P24583	2.60.40.150;	2	Sandwich
Q9S7I6	3.80.10.10;	3	Alpha-Beta Horseshoe
O97676	4.10.280.10;	4	Irregular
O83273	2.130.10.10;	2	7 Propellor
Q897P5	3.90.320.10;	3	Alpha-Beta Complex
Q03560	1.25.40.10;	1	Alpha Horseshoe
P40541	1.25.10.10;	1	Alpha Horseshoe
A6TVN9	3.90.320.10;	3	Alpha-Beta Complex
B8I2Y3	3.90.320.10;	3	Alpha-Beta Complex
O77203	1.25.10.10;	1	Alpha Horseshoe
P34228	4.10.240.10;	4	Irregular
Q1LUE5	4.10.1000.10;	4	Irregular
P35251	3.40.50.10190;	3	3-Layer(aba) Sandwich
A8IF44	3.50.50.60;	3	3-Layer(bba) Sandwich
Q8TF21	1.25.40.20;	1	Alpha Horseshoe
Q06685	3.40.50.1240;	3	3-Layer(aba) Sandwich
Q8VHH7	3.30.70.1230;	3	2-Layer Sandwich
Q27607	3.30.420.10;	3	2-Layer Sandwich
Q4I9B7	1.25.10.10;	1	Alpha Horseshoe
Q9VFB7	1.25.40.10;	1	Alpha Horseshoe
Q63803	1.10.400.10;	1	Orthogonal Bundle
Q9GNN7	1.25.10.10;	1	Alpha Horseshoe
Q62865	1.10.1300.10;	1	Orthogonal Bundle
Q00872	2.60.40.10;	2	Sandwich
Q10028	3.30.70.1230;	3	2-Layer Sandwich
Q197F1	2.40.270.10;	2	Beta Barrel
Q08999	1.10.472.10;	1	Orthogonal Bundle
Q9U280	3.40.1110.10;	3	3-Layer(aba) Sandwich
P0CN65	1.25.10.10;	1	Alpha Horseshoe
Q96JK9	1.25.40.10;	1	Alpha Horseshoe
P53037	2.60.40.150;	2	Sandwich
Q5RJH6	1.25.40.10;	1	Alpha Horseshoe
P35590	2.60.40.10;	2	Sandwich
Q6NTZ5	1.25.10.10;	1	Alpha Horseshoe
Q9UPM8	1.25.10.10;	1	Alpha Horseshoe
Q9BY07	3.40.930.10;	3	3-Layer(aba) Sandwich
Q63T93	2.60.40.10;	2	Sandwich
Q7S9L2	1.25.10.10;	1	Alpha Horseshoe
Q27GK7	2.130.10.10;	2	7 Propellor
Q7JKC3	2.60.210.10;	2	Sandwich
Q54PQ8	1.25.10.10;	1	Alpha Horseshoe
P19754	3.30.70.1230;	3	2-Layer Sandwich
Q21554	2.130.10.10;	2	7 Propellor
Q7RTY7	2.60.120.290;	2	Sandwich
Q5TCZ1	3.30.1520.10;	3	2-Layer Sandwich
A9CPT4	2.40.50.90;	2	Beta Barrel
Q7Z392	1.25.40.10;	1	Alpha Horseshoe
A5DI74	1.25.40.20;	1	Alpha Horseshoe
Q54UP5	1.25.10.10;	1	Alpha Horseshoe
Q12139	1.25.10.10;	1	Alpha Horseshoe
Q2KN93	1.10.418.10;	1	Orthogonal Bundle
P03749	2.60.40.10;	2	Sandwich
P08004	3.90.550.10;	3	Alpha-Beta Complex
P0C197	1.10.3080.10;	1	Orthogonal Bundle
Q2RBP2	1.10.1780.10;	1	Orthogonal Bundle
Q10077	3.30.40.10;	3	2-Layer Sandwich
Q9FNP1	3.10.330.10;	3	Roll
Q1W1Y5	1.25.10.10;	1	Alpha Horseshoe
Q09228	3.30.50.10;	3	2-Layer Sandwich
P34343	2.130.10.10;	2	7 Propellor
Q9UPZ3	2.130.10.10;	2	7 Propellor
Q8J1G4	3.40.850.10;	3	3-Layer(aba) Sandwich
Q9UTT1	2.60.210.10;	2	Sandwich
F7J220	3.10.250.10;	3	Roll
Q9VJJ7	1.25.40.20;	1	Alpha Horseshoe
Q54R95	1.25.40.20;	1	Alpha Horseshoe
Q8C0D5	3.30.230.10;	3	2-Layer Sandwich
Q01846	3.30.1520.10;	3	2-Layer Sandwich
Q54SP2	1.25.10.10;	1	Alpha Horseshoe
Q06SI4	3.30.300.20;	3	2-Layer Sandwich
Q54VV7	1.25.40.90;	1	Alpha Horseshoe
Q7SHX8	1.25.10.10;	1	Alpha Horseshoe
P16065	3.30.70.1230;	3	2-Layer Sandwich
Q55BQ3	1.25.10.10;	1	Alpha Horseshoe
E2RDV1	2.40.50.90;	2	Beta Barrel
Q06807	2.60.40.10;	2	Sandwich
Q9NQW6	2.30.29.30;	2	Roll
Q5TAH2	2.60.120.10;	2	Sandwich
P48994	1.25.40.20;	1	Alpha Horseshoe
Q8SY41	2.130.10.10;	2	7 Propellor
Q9UQL6	3.40.800.20;	3	3-Layer(aba) Sandwich
Q16821	2.60.40.10;	2	Sandwich
Q5T0N1	1.25.40.10;	1	Alpha Horseshoe
O61931	3.30.420.10;	3	2-Layer Sandwich
Q9FMJ0	1.10.1070.11;	1	Orthogonal Bundle
Q6IQ23	2.30.29.30;	2	Roll
Q4WY82	1.10.640.10;	1	Orthogonal Bundle
P47107	2.130.10.10;	2	7 Propellor
B8NYX0	3.40.47.10;	3	3-Layer(aba) Sandwich
P76072	3.90.1340.10;	3	Alpha-Beta Complex
Q0WV90	2.130.10.10;	2	7 Propellor
O16715	3.30.70.1230;	3	2-Layer Sandwich
P40456	3.40.50.1010;	3	3-Layer(aba) Sandwich
Q9H7T0	2.130.10.10;	2	7 Propellor
A9SVH7	1.10.472.10;	1	Orthogonal Bundle
Q9FPT1	2.60.210.10;	2	Sandwich
Q99247	2.130.10.10;	2	7 Propellor
P54678	3.40.1110.10;	3	3-Layer(aba) Sandwich
Q54G18	3.80.10.10;	3	Alpha-Beta Horseshoe
P13595	2.60.40.10;	2	Sandwich
P46023	3.80.10.10;	3	Alpha-Beta Horseshoe
Q54J88	1.25.10.10;	1	Alpha Horseshoe
Q6K765	3.40.850.10;	3	3-Layer(aba) Sandwich
B3EWZ9	2.60.40.420;	2	Sandwich
Q6CJM4	3.30.40.10;	3	2-Layer Sandwich
D3YYM4	2.130.10.10;	2	7 Propellor
P40069	1.25.10.10;	1	Alpha Horseshoe
A2QCJ2	3.30.230.10;	3	2-Layer Sandwich
Q9Y3M8	3.30.530.20;	3	2-Layer Sandwich
Q9SZ52	1.25.40.10;	1	Alpha Horseshoe
Q9CDA8	2.60.120.610;	2	Sandwich
P47806	3.30.40.10;	3	2-Layer Sandwich
P28742	3.40.850.10;	3	3-Layer(aba) Sandwich
Q2H0S9	1.25.10.10;	1	Alpha Horseshoe
P55203	3.30.70.1230;	3	2-Layer Sandwich
P51839	3.30.70.1230;	3	2-Layer Sandwich
P53893	3.30.230.10;	3	2-Layer Sandwich
P34708	2.130.10.10;	2	7 Propellor
Q9TL06	2.40.270.10;	2	Beta Barrel
Q5A4G2	4.10.240.10;	4	Irregular
F4JKK0	3.30.40.10;	3	2-Layer Sandwich
Q17Q32	3.40.50.1000;	3	3-Layer(aba) Sandwich
Q54Z23	3.40.50.410;	3	3-Layer(aba) Sandwich
Q86IG2	3.60.10.10;	3	4-Layer Sandwich
Q03IZ7	3.90.320.10;	3	Alpha-Beta Complex
P09619	2.60.40.10;	2	Sandwich
P40798	3.30.1370.50;	3	2-Layer Sandwich
Q10197	1.25.10.10;	1	Alpha Horseshoe
Q9Z1T1	1.25.10.10;	1	Alpha Horseshoe
O60518	1.25.10.10;	1	Alpha Horseshoe
Q9VA38	1.25.10.10;	1	Alpha Horseshoe
P38097	3.20.20.450;	3	Alpha-Beta Barrel
P33314	2.60.40.150;	2	Sandwich
P43153	2.60.40.10;	2	Sandwich
Q5RAG2	2.60.40.150;	2	Sandwich
Q3U0P1	2.130.10.10;	2	7 Propellor
Q9JI57	3.90.1460.10;	3	Alpha-Beta Complex
P0CQ17	3.30.230.10;	3	2-Layer Sandwich
A8ITV9	1.25.40.10;	1	Alpha Horseshoe
Q55DE7	2.130.10.10;	2	7 Propellor
Q2UNA2	3.40.50.360;	3	3-Layer(aba) Sandwich
Q9G0B5	1.10.10.10;	1	Orthogonal Bundle
O43896	3.40.850.10;	3	3-Layer(aba) Sandwich
Q6LFN2	3.30.40.10;	3	2-Layer Sandwich
Q7BCK4	2.160.20.20;	2	3 Solenoid
Q9ZVX1	3.10.110.10;	3	Roll
O95466	1.25.10.10;	1	Alpha Horseshoe
P55205	3.30.70.1230;	3	2-Layer Sandwich
A7A084	1.25.10.10;	1	Alpha Horseshoe
Q09259	1.25.10.10;	1	Alpha Horseshoe
Q033I2	3.90.320.10;	3	Alpha-Beta Complex
P51829	3.30.70.1230;	3	2-Layer Sandwich
Q15032	3.30.1370.50;	3	2-Layer Sandwich
Q06J17	2.40.270.10;	2	Beta Barrel
Q8N1F8	3.80.10.10;	3	Alpha-Beta Horseshoe
A3KNA7	4.10.280.10;	4	Irregular
P9WNL7	2.60.120.610;	2	Sandwich
A8WM57	1.10.10.10;	1	Orthogonal Bundle
Q9P7K5	2.60.40.150;	2	Sandwich
Q9GQN0	1.25.10.10;	1	Alpha Horseshoe
O82265	1.25.10.10;	1	Alpha Horseshoe
O94600	1.25.10.10;	1	Alpha Horseshoe
O96433	1.10.472.10;	1	Orthogonal Bundle
P30589	3.90.550.10;	3	Alpha-Beta Complex
P43057	2.60.40.150;	2	Sandwich
O14022	3.40.1110.10;	3	3-Layer(aba) Sandwich
O94953	3.30.40.10;	3	2-Layer Sandwich
Q6PKG0	1.10.10.10;	1	Orthogonal Bundle
P07811	2.60.40.10;	2	Sandwich
Q19555	1.25.10.10;	1	Alpha Horseshoe
Q29KT5	3.30.40.10;	3	2-Layer Sandwich
Q02342	1.10.840.10;	1	Orthogonal Bundle
O74476	1.25.10.10;	1	Alpha Horseshoe
Q21534	2.60.120.10;	2	Sandwich
Q9TV52	3.40.1110.10;	3	3-Layer(aba) Sandwich
P9WNL4	2.60.120.610;	2	Sandwich
P9WMQ3	3.90.320.10;	3	Alpha-Beta Complex
P38114	4.10.240.10;	4	Irregular
Q9C0B7	1.25.10.10;	1	Alpha Horseshoe
Q1LRY0	3.20.20.240;	3	Alpha-Beta Barrel
Q9JJI6	3.40.720.10;	3	3-Layer(aba) Sandwich
P55198	3.30.40.10;	3	2-Layer Sandwich
Q9ULE0	2.60.40.150;	2	Sandwich
Q08462	3.30.70.1230;	3	2-Layer Sandwich
Q01896	3.40.1110.10;	3	3-Layer(aba) Sandwich
P48608	1.25.10.10;	1	Alpha Horseshoe
C0LGR3	3.80.10.10;	3	Alpha-Beta Horseshoe
B5X0I6	1.25.40.10;	1	Alpha Horseshoe
Q3AA34	3.90.320.10;	3	Alpha-Beta Complex
Q96KQ4	1.25.40.20;	1	Alpha Horseshoe
P34152	1.20.80.10;	1	Up-down Bundle
C7GLC0	1.25.40.20;	1	Alpha Horseshoe
Q70J99	2.60.40.150;	2	Sandwich
P32337	1.25.10.10;	1	Alpha Horseshoe
Q0WLC6	1.20.120.420;	1	Up-down Bundle
Q99MR9	2.60.40.10;	2	Sandwich
Q6DDI6	2.130.10.10;	2	7 Propellor
O43156	1.25.10.10;	1	Alpha Horseshoe
A4VUD1	3.90.320.10;	3	Alpha-Beta Complex
P84770	2.30.29.30;	2	Roll
Q03043	2.60.120.10;	2	Sandwich
Q0P3M6	2.40.270.10;	2	Beta Barrel
Q54N00	1.25.10.10;	1	Alpha Horseshoe
O96923	3.40.20.10;	3	3-Layer(aba) Sandwich
Q92AT0	2.70.98.40;	2	Distorted Sandwich
Q8RYC8	2.40.330.10;	2	Beta Barrel
O01326	1.10.1520.10;	1	Orthogonal Bundle
O43043	2.130.10.10;	2	7 Propellor
H2KZU7	2.130.10.10;	2	7 Propellor
Q9D565	2.130.10.10;	2	7 Propellor
O69230	2.60.120.260;	2	Sandwich
P24339	3.40.850.10;	3	3-Layer(aba) Sandwich
Q753V5	3.30.40.10;	3	2-Layer Sandwich
P60283	2.40.270.10;	2	Beta Barrel
E7FDW8	2.40.50.90;	2	Beta Barrel
O64173	3.10.28.10;	3	Roll
Q5ACX1	3.30.40.10;	3	2-Layer Sandwich
Q5DTH5	3.30.40.10;	3	2-Layer Sandwich
P40349	3.30.50.10;	3	2-Layer Sandwich
F4IJK6	3.40.850.10;	3	3-Layer(aba) Sandwich
Q06108	2.30.29.30;	2	Roll
Q9FPT5	3.30.40.10;	3	2-Layer Sandwich
G5ED65	2.60.40.10;	2	Sandwich
Q8VI75	1.25.10.10;	1	Alpha Horseshoe
B0DOB5	1.25.10.10;	1	Alpha Horseshoe
E7EAU8	3.30.70.1230;	3	2-Layer Sandwich
P0CI71	2.60.40.10;	2	Sandwich
P32767	1.25.10.10;	1	Alpha Horseshoe
G5EB19	1.10.640.10;	1	Orthogonal Bundle
B8XCH5	2.60.40.150;	2	Sandwich
Q9BE73	3.30.40.10;	3	2-Layer Sandwich
Q9C5U0	3.30.565.10;	3	2-Layer Sandwich
Q54VE0	1.25.10.10;	1	Alpha Horseshoe
Q86KL1	3.30.40.10;	3	2-Layer Sandwich
Q2GSJ9	2.130.10.10;	2	7 Propellor
Q80U87	3.40.250.10;	3	3-Layer(aba) Sandwich
Q8IZF5	2.60.40.10;	2	Sandwich
Q10251	3.40.50.10050;	3	3-Layer(aba) Sandwich
Q9XSZ4	3.40.930.10;	3	3-Layer(aba) Sandwich
A6NAF9	2.40.50.90;	2	Beta Barrel
A2XDG4	3.30.2230.10;	3	2-Layer Sandwich
Q2UKV8	1.25.40.10;	1	Alpha Horseshoe
P89105	1.25.40.10;	1	Alpha Horseshoe
Q8I4N4	3.30.70.1230;	3	2-Layer Sandwich
O74853	3.30.1370.50;	3	2-Layer Sandwich
Q5RJW5	2.30.29.30;	2	Roll
P70106	3.30.70.1230;	3	2-Layer Sandwich
Q05469	3.40.50.1820;	3	3-Layer(aba) Sandwich
F4IZR5	1.25.10.10;	1	Alpha Horseshoe
O13892	2.130.10.10;	2	7 Propellor
P37972	3.30.2090.10;	3	2-Layer Sandwich
Q7Z7G0	2.60.40.10;	2	Sandwich
Q6UY14	2.20.100.10;	2	Single Sheet
Q8FWV9	3.30.2090.10;	3	2-Layer Sandwich
Q8K482	2.60.120.40;	2	Sandwich
Q1ZXK2	1.25.10.10;	1	Alpha Horseshoe
Q7TSI1	2.30.29.30;	2	Roll
A4RM69	1.10.10.10;	1	Orthogonal Bundle
P49869	3.30.50.10;	3	2-Layer Sandwich
Q66T02	2.30.29.30;	2	Roll
Q5F479	3.80.10.10;	3	Alpha-Beta Horseshoe
Q8NFY4	2.130.10.10;	2	7 Propellor
P43564	3.40.50.1820;	3	3-Layer(aba) Sandwich
Q10141	2.130.10.10;	2	7 Propellor
Q06839	3.30.1520.10;	3	2-Layer Sandwich
O13807	2.130.10.10;	2	7 Propellor
Q54S43	3.40.350.10;	3	3-Layer(aba) Sandwich
Q8WZX5	4.10.60.10;	4	Irregular
Q6P1E1	3.30.40.10;	3	2-Layer Sandwich
P96086	2.130.10.10;	2	7 Propellor
E1C3S7	2.40.50.90;	2	Beta Barrel
Q6P5F9	1.25.10.10;	1	Alpha Horseshoe
Q858F5	2.160.20.10;	2	3 Solenoid
Q5AK66	2.60.40.150;	2	Sandwich
P38850	3.40.50.10190;	3	3-Layer(aba) Sandwich
Q8IIG7	1.25.10.10;	1	Alpha Horseshoe
Q60LV7	3.40.850.10;	3	3-Layer(aba) Sandwich
Q5M775	1.10.418.10;	1	Orthogonal Bundle
O75146	1.25.40.90;	1	Alpha Horseshoe
P28749	1.10.472.10;	1	Orthogonal Bundle
P95871	2.130.10.10;	2	7 Propellor
B1Q257	3.30.70.1230;	3	2-Layer Sandwich
P28025	3.40.850.10;	3	3-Layer(aba) Sandwich
Q8AYC1	1.10.720.30;	1	Orthogonal Bundle
Q6RVG2	3.40.930.10;	3	3-Layer(aba) Sandwich
Q8L785	1.10.730.10;	1	Orthogonal Bundle
Q9RDE2	2.130.10.10;	2	7 Propellor
A5PKG6	3.30.40.10;	3	2-Layer Sandwich
Q09857	1.25.10.10;	1	Alpha Horseshoe
Q6CSG8	1.25.40.20;	1	Alpha Horseshoe
Q9Y8G7	3.40.50.360;	3	3-Layer(aba) Sandwich
Q96MI9	1.25.10.10;	1	Alpha Horseshoe
Q96S38	3.30.1520.10;	3	2-Layer Sandwich
P39104	1.10.1070.11;	1	Orthogonal Bundle
Q9UPQ7	3.30.40.10;	3	2-Layer Sandwich
C5E4G1	4.10.240.10;	4	Irregular
Q8WVS4	2.130.10.10;	2	7 Propellor
B0DAD3	1.25.10.10;	1	Alpha Horseshoe
Q81BF4	3.40.50.360;	3	3-Layer(aba) Sandwich
P25197	3.30.2090.10;	3	2-Layer Sandwich
Q55CX9	1.25.10.10;	1	Alpha Horseshoe
F4KEY9	1.25.40.10;	1	Alpha Horseshoe
Q9P4U6	3.30.565.10;	3	2-Layer Sandwich
Q23FE2	3.30.1490.20;	3	2-Layer Sandwich
Q9P789	1.25.10.10;	1	Alpha Horseshoe
Q04830	3.30.750.60;	3	2-Layer Sandwich
Q5RD88	3.30.40.10;	3	2-Layer Sandwich
Q54C85	1.25.10.10;	1	Alpha Horseshoe
Q15334	2.130.10.10;	2	7 Propellor
Q9SVP7	1.25.40.10;	1	Alpha Horseshoe
P81299	3.90.190.10;	3	Alpha-Beta Complex
P13511	3.30.2090.10;	3	2-Layer Sandwich
F4JZ68	3.40.850.10;	3	3-Layer(aba) Sandwich
Q6CV83	1.25.10.10;	1	Alpha Horseshoe
P41892	1.25.10.10;	1	Alpha Horseshoe
Q9NX02	3.80.10.10;	3	Alpha-Beta Horseshoe
P16066	3.30.70.1230;	3	2-Layer Sandwich
Q61147	2.60.40.420;	2	Sandwich
Q9FGW9	1.20.920.10;	1	Up-down Bundle
Q7TSF1	4.10.900.10;	4	Irregular
Q9UPP1	3.30.40.10;	3	2-Layer Sandwich
O73954	2.70.20.10;	2	Distorted Sandwich
Q9U720	3.90.550.10;	3	Alpha-Beta Complex
B4MR28	2.60.40.10;	2	Sandwich
Q5TTP0	2.130.10.10;	2	7 Propellor
Q60037	2.60.120.260;	2	Sandwich
Q6C553	2.130.10.10;	2	7 Propellor
A8IG20	3.40.50.10050;	3	3-Layer(aba) Sandwich
Q9LZU5	3.40.850.10;	3	3-Layer(aba) Sandwich
Q754Q9	3.30.230.10;	3	2-Layer Sandwich
P54679	3.40.1110.10;	3	3-Layer(aba) Sandwich
O14134	1.25.10.10;	1	Alpha Horseshoe
Q54EV7	1.25.10.10;	1	Alpha Horseshoe
Q9H3R0	3.30.40.10;	3	2-Layer Sandwich
P40395	2.130.10.10;	2	7 Propellor
Q19546	1.10.10.10;	1	Orthogonal Bundle
O54967	4.10.680.10;	4	Irregular
P16462	2.60.120.10;	2	Sandwich
Q8RY18	2.60.210.10;	2	Sandwich
Q2JMD7	3.40.50.10050;	3	3-Layer(aba) Sandwich
A6P7L8	3.30.420.10;	3	2-Layer Sandwich
J7RUA5	3.30.420.10;	3	2-Layer Sandwich
Q54QM6	3.40.250.10;	3	3-Layer(aba) Sandwich
Q6Z4F1	3.30.420.10;	3	2-Layer Sandwich
Q9Z1S0	1.25.40.10;	1	Alpha Horseshoe
B2DCR8	2.20.100.10;	2	Single Sheet
A9V549	1.10.10.10;	1	Orthogonal Bundle
Q5XX13	2.130.10.10;	2	7 Propellor
Q09147	2.60.40.10;	2	Sandwich
Q9Y4C4	3.80.10.10;	3	Alpha-Beta Horseshoe
O42656	2.130.10.10;	2	7 Propellor
F4JS25	1.25.40.10;	1	Alpha Horseshoe
Q3V0C5	3.30.2230.10;	3	2-Layer Sandwich
Q96NW4	1.25.40.20;	1	Alpha Horseshoe
P25997	1.25.10.10;	1	Alpha Horseshoe
F4JLK2	3.40.50.1000;	3	3-Layer(aba) Sandwich
Q8WYL5	3.90.190.10;	3	Alpha-Beta Complex
Q07468	1.25.40.10;	1	Alpha Horseshoe
P46970	1.25.10.10;	1	Alpha Horseshoe
P79749	2.60.40.10;	2	Sandwich
Q9Y2H5	2.30.29.30;	2	Roll
Q9ZHC9	3.30.2090.10;	3	2-Layer Sandwich
Q0WR59	3.80.10.10;	3	Alpha-Beta Horseshoe
Q6K5K2	2.40.330.10;	2	Beta Barrel
O17468	2.130.10.10;	2	7 Propellor
Q54ED2	3.40.50.1010;	3	3-Layer(aba) Sandwich
Q8LLD0	3.30.1610.10;	3	2-Layer Sandwich
O74473	3.80.10.10;	3	Alpha-Beta Horseshoe
Q801S8	3.40.50.410;	3	3-Layer(aba) Sandwich
B0T167	3.40.50.10050;	3	3-Layer(aba) Sandwich
P29805	3.40.50.200;	3	3-Layer(aba) Sandwich
Q6NN85	3.90.190.10;	3	Alpha-Beta Complex
Q5YLM1	3.40.50.1820;	3	3-Layer(aba) Sandwich
O49498	1.10.1670.10;	1	Orthogonal Bundle
Q99MR1	3.30.1490.40;	3	2-Layer Sandwich
O58822	3.40.50.10050;	3	3-Layer(aba) Sandwich
Q8GZ42	3.30.40.10;	3	2-Layer Sandwich
Q9ZB63	1.10.1030.10;	1	Orthogonal Bundle
O82345	1.20.58.120;	1	Up-down Bundle
Q24459	3.30.40.10;	3	2-Layer Sandwich
E7FBU4	1.25.10.10;	1	Alpha Horseshoe
P24004	3.10.330.10;	3	Roll
G0SEQ5	1.25.10.10;	1	Alpha Horseshoe
Q5BAH2	1.25.10.10;	1	Alpha Horseshoe
Q7TMD7	4.10.900.10;	4	Irregular
Q6Z517	1.10.1780.10;	1	Orthogonal Bundle
Q9FII5	3.80.10.10;	3	Alpha-Beta Horseshoe
P39969	2.30.29.30;	2	Roll
Q02246	2.60.40.10;	2	Sandwich
Q10656	2.60.40.10;	2	Sandwich
Q53B87	3.80.10.10;	3	Alpha-Beta Horseshoe
Q8A2A1	3.40.50.10050;	3	3-Layer(aba) Sandwich
B8FCY5	3.40.50.10050;	3	3-Layer(aba) Sandwich
F4IRR2	1.25.10.10;	1	Alpha Horseshoe
P34681	3.30.420.10;	3	2-Layer Sandwich
Q5VCS6	2.40.50.90;	2	Beta Barrel
O60177	3.30.40.10;	3	2-Layer Sandwich
P39180	2.160.20.20;	2	3 Solenoid
P10474	2.60.40.710;	2	Sandwich
Q0WQJ7	3.40.850.10;	3	3-Layer(aba) Sandwich
Q86H13	1.10.1300.10;	1	Orthogonal Bundle
Q99RD2	2.60.40.1280;	2	Sandwich
Q7URR0	3.40.50.10050;	3	3-Layer(aba) Sandwich
Q99PW8	3.40.850.10;	3	3-Layer(aba) Sandwich
Q9LF41	3.30.40.10;	3	2-Layer Sandwich
P36097	1.25.10.10;	1	Alpha Horseshoe
C0LGG8	3.80.10.10;	3	Alpha-Beta Horseshoe
Q4P3U5	1.25.10.10;	1	Alpha Horseshoe
Q8IS18	1.10.840.10;	1	Orthogonal Bundle
O00291	1.25.40.90;	1	Alpha Horseshoe
C0LGQ9	3.80.10.10;	3	Alpha-Beta Horseshoe
Q17I16	2.130.10.10;	2	7 Propellor
A1DEK2	1.25.10.10;	1	Alpha Horseshoe
Q96P20	3.80.10.10;	3	Alpha-Beta Horseshoe
P13126	2.60.40.10;	2	Sandwich
Q7N3E1	3.30.2090.10;	3	2-Layer Sandwich
Q9T014	2.130.10.10;	2	7 Propellor
Q7XEK4	3.40.1110.10;	3	3-Layer(aba) Sandwich
Q06680	1.25.10.10;	1	Alpha Horseshoe
B2S758	3.30.565.10;	3	2-Layer Sandwich
B9GLX8	1.10.472.10;	1	Orthogonal Bundle
P32558	3.40.350.10;	3	3-Layer(aba) Sandwich
A5GFT6	3.30.40.10;	3	2-Layer Sandwich
Q09237	3.30.1490.40;	3	2-Layer Sandwich
Q8WXI2	2.30.29.30;	2	Roll
Q9YHB5	1.25.10.10;	1	Alpha Horseshoe
Q02788	3.40.50.410;	3	3-Layer(aba) Sandwich
A0A078BQP2	3.30.70.1230;	3	2-Layer Sandwich
O62026	3.30.70.1230;	3	2-Layer Sandwich
Q2KXY7	3.40.50.10050;	3	3-Layer(aba) Sandwich
F8WLE0	3.40.850.10;	3	3-Layer(aba) Sandwich
Q9NWH9	1.10.720.30;	1	Orthogonal Bundle
Q23K29	3.30.1490.20;	3	2-Layer Sandwich
P59045	3.80.10.10;	3	Alpha-Beta Horseshoe
A8E0Y8	2.60.40.10;	2	Sandwich
Q12038	2.130.10.10;	2	7 Propellor
C0LGH3	3.80.10.10;	3	Alpha-Beta Horseshoe
Q6BRG1	3.40.50.1820;	3	3-Layer(aba) Sandwich
Q8AXZ4	2.60.40.10;	2	Sandwich
Q5R6D8	3.30.1370.10;	3	2-Layer Sandwich
Q02932	1.25.10.10;	1	Alpha Horseshoe
Q12840	3.40.850.10;	3	3-Layer(aba) Sandwich
Q9C099	3.80.10.10;	3	Alpha-Beta Horseshoe
Q9Y6X9	3.30.565.10;	3	2-Layer Sandwich
Q4W9R7	3.40.720.10;	3	3-Layer(aba) Sandwich
P40469	1.25.10.10;	1	Alpha Horseshoe
Q4P2U5	3.40.350.10;	3	3-Layer(aba) Sandwich
Q2U6D4	2.120.10.80;	2	6 Propellor
Q09249	3.30.420.10;	3	2-Layer Sandwich
Q9D071	1.25.10.10;	1	Alpha Horseshoe
P07276	3.40.50.1010;	3	3-Layer(aba) Sandwich
P0CO08	1.25.40.10;	1	Alpha Horseshoe
Q6NRC9	3.80.10.10;	3	Alpha-Beta Horseshoe
Q9FNG8	1.25.40.10;	1	Alpha Horseshoe
Q6GIK4	2.60.40.1280;	2	Sandwich
Q2S1N7	3.40.50.10050;	3	3-Layer(aba) Sandwich
A8MWY0	2.70.130.10;	2	Distorted Sandwich
Q6FPI5	2.130.10.10;	2	7 Propellor
Q9FNI6	3.30.40.10;	3	2-Layer Sandwich
Q9SYX2	2.130.10.10;	2	7 Propellor
O15042	1.25.40.90;	1	Alpha Horseshoe
Q851V5	2.40.330.10;	2	Beta Barrel
O14709	3.30.40.10;	3	2-Layer Sandwich
Q752Q2	3.40.50.1820;	3	3-Layer(aba) Sandwich
Q6ZPF4	1.25.10.10;	1	Alpha Horseshoe
Q87QP4	1.10.10.10;	1	Orthogonal Bundle
Q9SS83	1.25.40.10;	1	Alpha Horseshoe
Q9FGS8	2.60.40.150;	2	Sandwich
P34441	2.130.10.10;	2	7 Propellor
P33244	3.30.50.10;	3	2-Layer Sandwich
Q4G0T1	3.10.250.10;	3	Roll
P34586	1.25.40.20;	1	Alpha Horseshoe
Q7ZU90	3.40.50.10190;	3	3-Layer(aba) Sandwich
P33438	3.40.50.1820;	3	3-Layer(aba) Sandwich
Q86WZ0	1.25.10.10;	1	Alpha Horseshoe
Q9PLT8	3.90.320.10;	3	Alpha-Beta Complex
Q06315	2.30.29.30;	2	Roll
O42948	2.130.10.10;	2	7 Propellor
Q8N961	1.25.40.20;	1	Alpha Horseshoe
P38065	1.25.10.10;	1	Alpha Horseshoe
D2HNY3	1.25.40.10;	1	Alpha Horseshoe
O42611	2.130.10.10;	2	7 Propellor
P33339	1.25.40.10;	1	Alpha Horseshoe
Q6C715	1.25.10.10;	1	Alpha Horseshoe
Q5A0E2	1.25.10.10;	1	Alpha Horseshoe
Q93YP4	1.25.40.90;	1	Alpha Horseshoe
Q4P358	1.10.10.10;	1	Orthogonal Bundle
C0QHM2	3.40.50.10050;	3	3-Layer(aba) Sandwich
Q7KUT2	3.30.230.10;	3	2-Layer Sandwich
P21421	2.40.270.10;	2	Beta Barrel
Q9BYH1	2.60.120.290;	2	Sandwich
Q9RBS2	3.80.10.10;	3	Alpha-Beta Horseshoe
Q5UPT0	3.30.230.10;	3	2-Layer Sandwich
A7TTQ1	3.40.1170.10;	3	3-Layer(aba) Sandwich
Q7PZ36	1.25.10.10;	1	Alpha Horseshoe
Q24119	4.10.280.10;	4	Irregular
P59807	2.70.98.10;	2	Distorted Sandwich
P16425	3.60.10.10;	3	4-Layer Sandwich
P32744	1.25.10.10;	1	Alpha Horseshoe
Q9V3P6	1.25.10.10;	1	Alpha Horseshoe
Q9U1K1	3.30.40.10;	3	2-Layer Sandwich
Q8UVR8	2.60.40.10;	2	Sandwich
[truncated: 8,506 more rows]

## Sheet: Figure3
Supplementary Data for Figure 3: Number of long repeats Proteins containing Architecture
Class	Archietcure	Number of Proteins
Alpha	Orthogonal Bundle	1272
	Up-down Bundle	265
	Alpha Horseshoe	1072
	Alpha/alpha barrel	119
Beta	Ribbon	20
	Single Sheet	35
	Roll	334
	Beta Barrel	234
	clam	1
	sandwich	909
	Distorted Sandwich	93
	Orthogonal Prism	9
	Ribbon	11
	4 Propellor	28
	6 Propellor	83
	7 Propellor	549
	3 Solenoid	72
	Beta Complex	26
	Roll	180
Alpha-Beta	Alpha-Beta Barrel	432
	2-Layer Sandwich	1332
	3-Layer (aba) Sandwich	1885
	3-Layer (bba) Sandwich	267
	4-Layer Sandwich	278
	Alpha-Beta prism	73
	Alpha-Beta Horseshoe	252
	Alpha-Beta Complex	390
	Irregular	283
