# Supplementary material for: Identification and Analysis of Long Repeats of Proteins at the Domain Level
Source: Front Bioeng Biotechnol. 2019 Oct 8;7:250. doi: 10.3389/fbioe.2019.00250 (PMC6795024; doi:10.3389/fbioe.2019.00250)
Supplement: Supplementary file 3 [file Data_Sheet_3.xlsx]

## Sheet: Pfam
Supplementary Data 3 : Assignment of Pfam domains and protein family for long repeats proteins
Long Repeat Protein's Uniprot ID	Pfam domains assignment	Protein family assignment
P38903	PF01603;	Phosphatase 2A regulatory subunit B family
Q949M8	PF14833;PF03446;	3-hydroxyisobutyrate dehydrogenase family
P31937	PF14833;PF03446;	3-hydroxyisobutyrate dehydrogenase family
A9AKG8	PF05544;	Proline racemase family
D5SQS4	PF05544;	Proline racemase family
P08909	PF00001;	G-protein coupled receptor 1 family
P35365	PF00001;	G-protein coupled receptor 1 family
Q5IS65	PF00001;	G-protein coupled receptor 1 family
Q54XC1	PF05761;	5'(3')-deoxyribonucleotidase family
P31072	PF00393;PF03446;	6-phosphogluconate dehydrogenase family
O18229	PF01182;	Glucosamine/galactosamine-6-phosphate isomerase family, 6-phosphogluconolactonase subfamily
Q9J552	PF03003;	Poxviridae A16/G9/J5 family
Q9VVW1	PF00079;	Serpin family
O52972	PF00756;	Mycobacterial A85 antigen family
P29808	PF02522;	Antibiotic N-acetyltransferase family
Q09136	PF00069;	Protein kinase superfamily, CAMK Ser/Thr protein kinase family, SNF1 subfamily
Q52814	PF00528;	Binding-protein-dependent transport system permease family, HisMQ subfamily
Q0IXP9	PF07676;PF00326;	Peptidase S9C family
P17174	PF00155;	Class-I pyridoxal-phosphate-dependent aminotransferase family
O87320	PF00155;	Class-I pyridoxal-phosphate-dependent aminotransferase family
Q694B6	PF08210;	Cytidine and deoxycytidylate deaminase family
Q8WWZ7	PF00005;	ABC transporter superfamily, ABCA family
Q8IUA7	PF00005;	ABC transporter superfamily, ABCA family
Q86UK0	PF00005;	ABC transporter superfamily, ABCA family
Q54W24	PF00664;PF00005;	ABC transporter superfamily, ABCB family, Multidrug resistance exporter (TC 3.A.1.201) subfamily
Q9QY30	PF00664;PF00005;	ABC transporter superfamily, ABCB family, Multidrug resistance exporter (TC 3.A.1.201) subfamily
Q54JR2	PF00664;PF00005;	ABC transporter superfamily, ABCC family, Conjugate transporter (TC 3.A.1.208) subfamily
Q54EK2	PF00664;PF00005;	ABC transporter superfamily, ABCC family, Conjugate transporter (TC 3.A.1.208) subfamily
Q8SRV5	PF00005;PF12848;	ABC transporter superfamily, ABCF family, EF3 subfamily
Q5R9Z5	PF00005;PF12848;	ABC transporter superfamily, ABCF family, EF3 subfamily
O29868	PF03598;	CdhC family
Q9NDG8	PF00135;	Type-B carboxylesterase/lipase family
Q43097	PF00463;	Isocitrate lyase/PEP mutase superfamily, Isocitrate lyase family
C8V9Y5	PF00463;	Isocitrate lyase/PEP mutase superfamily, Isocitrate lyase family
Q15XV2	PF06315;	AceK family
B3Q986	PF06315;	AceK family
P49582	PF02931;PF02932;	Ligand-gated ion channel (TC 1.A.9) family, Acetylcholine receptor (TC 1.A.9.1) subfamily, Alpha-7/CHRNA7 sub-subfamily
B3QV27	PF00871;	Acetokinase family
Q0BPA5	PF00871;	Acetokinase family
B2GKK6	PF00871;	Acetokinase family
P0CW05	PF00871;	Acetokinase family
Q9FHP1	PF01842;
P0AE06	PF00529;PF16576;	Membrane fusion protein (MFP) (TC 8.A.1) family
Q1QEB6	PF16177;PF00501;PF13193;	ATP-dependent AMP-binding enzyme family
A9BAI8	PF02915;	AcsF family
Q9C7F2	PF00664;PF00005;	ABC transporter superfamily, ABCB family, Multidrug resistance exporter (TC 3.A.1.201) subfamily
Q2U9L6	PF01285;	TEC1 family
P41233	PF00005;	ABC transporter superfamily, ABCA family
Q54BT5	PF00005;	ABC transporter superfamily, ABCA family
Q55BC0	PF00005;	ABC transporter superfamily, ABCA family
Q8T6H8	PF00664;PF00005;	ABC transporter superfamily, ABCC family, Conjugate transporter (TC 3.A.1.208) subfamily
Q54P13	PF00664;PF00005;	ABC transporter superfamily, ABCC family, Conjugate transporter (TC 3.A.1.208) subfamily
Q54NL1	PF00664;PF00005;	ABC transporter superfamily, ABCC family, Conjugate transporter (TC 3.A.1.208) subfamily
O60706	PF00664;PF00005;	ABC transporter superfamily, ABCC family, Conjugate transporter (TC 3.A.1.208) subfamily
Q99LE6	PF00005;PF12848;	ABC transporter superfamily, ABCF family, EF3 subfamily
Q8T689	PF01061;PF00005;	ABC transporter superfamily, ABCG family, Eye pigment precursor importer (TC 3.A.1.204) subfamily
B8NKA3	PF06964;	Glycosyl hydrolase 51 family
Q802V6	PF00561;	AB hydrolase superfamily, AB hydrolase 4 family
Q54IH6	PF03109;	Protein kinase superfamily, ADCK protein kinase family
P42684	PF08919;PF07714;PF00017;PF00018;	Protein kinase superfamily, Tyr protein kinase family, ABL subfamily
Q5AUM3	PF04616;	Glycosyl hydrolase 43 family
B5SNZ6	PF14705;
P12828	PF07134;
Q7XEK4	PF00689;PF00690;	Cation transport ATPase (P-type) (TC 3.A.3) family, Type IIB subfamily
Q3SZB4	PF00441;PF02770;PF02771;	Acyl-CoA dehydrogenase family
P50544	PF00441;PF02770;PF02771;	Acyl-CoA dehydrogenase family
Q99J27	PF13000;	SLC33A transporter family
B2A865	PF03255;	AccD/PCCB family; AccA family
Q9XWZ2	PF00441;PF02770;	Acyl-CoA dehydrogenase family
Q49163	PF03063;	Ni-containing carbon monoxide dehydrogenase family
O27743	PF13187;PF03063;	Ni-containing carbon monoxide dehydrogenase family
Q10714	PF01401;	Peptidase M2 family
Q7MVI0	PF00871;	Acetokinase family
Q5HNJ4	PF00871;	Acetokinase family
Q8HYL8	PF01756;PF02770;PF14749;	Acyl-CoA oxidase family
O65201	PF01756;PF00441;PF02770;	Acyl-CoA oxidase family
O80644	PF01842;
Q8NEB7	PF07222;
P0CW87	PF03170;PF00535;PF07238;	Glycosyltransferase 2 family; AcsB/BcsB family
Q59167	PF03170;PF03552;PF00535;PF07238;	Glycosyltransferase 2 family; AcsB/BcsB family
A4WJG1	PF16177;PF00501;PF13193;	ATP-dependent AMP-binding enzyme family
Q554Z5	PF16177;PF00501;PF13193;	ATP-dependent AMP-binding enzyme family
Q2T9W4	PF00022;	Actin family
P89680	PF01443;PF01660;	Bromoviridae replication protein 1a family
P0C9P5	PF01671;	Asfivirus MGF 360 family
Q0D1U6	PF06052;	3-HAO family
B6VP39	PF00596;	SHMT family
P0C740	PF03158;	Asfivirus MGF 505 family
Q6TXD2	PF02458;	Plant acyltransferase family
O83142	PF02872;PF00149;	5'-nucleotidase family
Q9PEG5	PF01182;	Glucosamine/galactosamine-6-phosphate isomerase family, 6-phosphogluconolactonase subfamily
A0A0A1	PF00201;	UDP-glycosyltransferase family
P26692	PF03063;	Ni-containing carbon monoxide dehydrogenase family
H8F3R6	PF00463;	Isocitrate lyase/PEP mutase superfamily, Isocitrate lyase family
P56161	PF00135;	Type-B carboxylesterase/lipase family
P02718	PF02931;PF02932;	Ligand-gated ion channel (TC 1.A.9) family, Acetylcholine receptor (TC 1.A.9.1) subfamily
O13907	PF08442;PF16114;	Succinate/malate CoA ligase beta subunit family; Succinate/malate CoA ligase alpha subunit family
Q9DBK0	PF03061;PF01852;
Q9LMI7	PF01756;PF00441;PF02770;	Acyl-CoA oxidase family
O49285	PF01842;
Q9H568	PF00022;	Actin family
C6D930	PF00474;	Sodium:solute symporter (SSF) (TC 2.A.21) family
P9WMB5	PF03279;	LpxL/LpxM/LpxP family
O88839	PF08516;PF00200;PF01562;PF01421;
Q9Z1K9	PF16698;PF00200;PF01562;
P18825	PF00001;	G-protein coupled receptor 1 family, Adrenergic receptor subfamily, ADRA2C sub-subfamily
Q9UKF2	PF08516;PF00200;PF01562;PF01421;
Q6NVV9	PF08516;PF01562;
P97275	PF02913;PF01565;	FAD-binding oxidoreductase/transferase type 4 family
Q28FE8	PF02137;	ADAT1 family
O60503	PF00211;	Adenylyl cyclase class-4/guanylyl cyclase family
P19084	PF00190;	11S seed storage protein (globulins) family
Q92AT0	PF17167;	Glycosyl hydrolase 94 family
O23878	PF00190;	11S seed storage protein (globulins) family
Q8QZQ9	PF09992;
Q1IXS9	PF02245;	DNA glycosylase MPG family
Q6AGC6	PF02245;	DNA glycosylase MPG family
Q7UG12	PF02245;	DNA glycosylase MPG family
Q04616	PF00890;	FAD-dependent oxidoreductase 2 family, 3-oxosteroid dehydrogenase subfamily
P0C9S6	PF03158;	Asfivirus MGF 505 family
Q8QQ34	PF04851;	Helicase family, Poxviruses subfamily
P11617	PF00001;	G-protein coupled receptor 1 family
P29807	PF02522;	Antibiotic N-acetyltransferase family
Q9FKM3	PF00004;PF14363;	AAA ATPase family, BCS1 subfamily
B0B7U1	PF04966;	OprB family
Q93YS4	PF01061;PF00005;	ABC transporter superfamily, ABCG family, Eye pigment precursor importer (TC 3.A.1.204) subfamily
Q9LZB8	PF00664;PF00005;	ABC transporter superfamily, ABCB family, Multidrug resistance exporter (TC 3.A.1.201) subfamily
Q42093	PF00664;PF00005;	ABC transporter superfamily, ABCC family, Conjugate transporter (TC 3.A.1.208) subfamily
Q8H8V7	PF01061;PF00005;	ABC transporter superfamily, ABCG family, Eye pigment precursor importer (TC 3.A.1.204) subfamily
A0A0A7	PF00734;	TEC1 family
Q92337	PF00664;PF00005;	ABC transporter superfamily, ABCC family, Conjugate transporter (TC 3.A.1.208) subfamily
Q8T5Z7	PF00005;	ABC transporter superfamily, ABCA family
O94911	PF00005;	ABC transporter superfamily, ABCA family
Q5SSE9	PF00005;	ABC transporter superfamily
Q54LE6	PF00664;PF00005;	ABC transporter superfamily, ABCC family, Conjugate transporter (TC 3.A.1.208) subfamily
Q8NE71	PF00005;PF12848;	ABC transporter superfamily, ABCF family, EF3 subfamily
Q9NYB9	PF07815;PF14604;	ABI family
Q54P00	PF03109;	Protein kinase superfamily, ADCK protein kinase family
P49777	PF03184;PF03221;
Q57616	PF03598;	CdhC family
Q9DDE3	PF08674;PF00135;	Type-B carboxylesterase/lipase family
O54967	PF09027;PF11555;PF07714;PF14604;	Protein kinase superfamily, Tyr protein kinase family
Q89AS8	PF00871;	Acetokinase family
Q057V8	PF00871;	Acetokinase family
P08790	PF01756;PF00441;PF02770;PF14749;	Acyl-CoA oxidase family
Q6GZV6	PF08793;PF00069;	Protein kinase superfamily, Ser/Thr protein kinase family
O55752	PF12299;PF10553;
O17433	PF10417;PF00578;	AhpC/TSA family, Rehydrin subfamily
P45267	PF01928;
Q54P77	PF00501;PF13193;	ATP-dependent AMP-binding enzyme family
Q9N2B7	PF00001;	G-protein coupled receptor 1 family
P20905	PF00001;	G-protein coupled receptor 1 family, 5-hydroxytryptamine receptor subfamily
Q16950	PF00001;	G-protein coupled receptor 1 family
Q4WYG3	PF11991;	Tryptophan dimethylallyltransferase family
D4B093	PF00149;
Q6DAH4	PF04632;	Aromatic acid exporter ArAE (TC 2.A.85) family
Q9FF99	PF01490;	Amino acid/polyamine transporter 2 family, Amino acid/auxin permease (AAAP) (TC 2.A.18.2) subfamily
Q40784	PF01263;	Glucose-6-phosphate 1-epimerase family
D4AYW0	PF01061;PF00005;PF07974;	ABC transporter superfamily, ABCG family, Eye pigment precursor importer (TC 3.A.1.204) subfamily
Q9NGP5	PF01061;PF00005;	ABC transporter superfamily, ABCG family, PDR (TC 3.A.1.205) subfamily
Q8ST66	PF01061;PF00005;	ABC transporter superfamily, ABCG family, PDR (TC 3.A.1.205) subfamily
P60705	PF08210;	Cytidine and deoxycytidylate deaminase family
Q6AXX9	PF08210;	Cytidine and deoxycytidylate deaminase family
Q6UXT9	PF12146;	AB hydrolase superfamily, AB hydrolase 4 family
O94929	PF16182;PF00412;PF02209;
Q5ZK62	PF12796;PF01412;PF00169;
Q8RMD4	PF00294;	Carbohydrate kinase PfkB family
F4I1L3	PF08326;PF02785;PF00289;PF00364;PF01039;PF02786;
P18823	PF01039;	AccD/PCCB family
Q6GZX3	PF03003;
Q197F3	PF10927;
P0C9J0	PF01639;	Asfivirus MGF 110 family
Q9LQ10	PF00155;	Class-I pyridoxal-phosphate-dependent aminotransferase family
P47177	PF03060;	Nitronate monooxygenase family
P08195	PF00128;PF16028;	SLC3A transporter family
Q9EV79	PF01182;	Glucosamine/galactosamine-6-phosphate isomerase family, 6-phosphogluconolactonase subfamily
Q8RVH5	PF14541;PF14543;	Peptidase A1 family
D4AZY1	PF03403;	AB hydrolase superfamily, Lipase family
Q9J550	PF00271;PF04851;	Helicase family, Poxviruses subfamily
P91927	PF13499;PF07766;
P14195	PF13516;
P29958	PF01804;	Peptidase S45 family
Q9LYS2	PF00664;PF00005;	ABC transporter superfamily, ABCC family, Conjugate transporter (TC 3.A.1.208) subfamily
Q7Z5M8	PF12146;	Serine esterase family
Q9M3B9	PF00664;PF00005;	ABC transporter superfamily, ABCB family, Multidrug resistance exporter (TC 3.A.1.201) subfamily
Q9MAG3	PF01061;PF00005;	ABC transporter superfamily, ABCG family, Eye pigment precursor importer (TC 3.A.1.204) subfamily
B9G5Y5	PF00005;	ABC transporter superfamily, ABCG family, Eye pigment precursor importer (TC 3.A.1.204) subfamily
Q84K47	PF00005;	ABC transporter superfamily, ABCA family, CPR flippase (TC 3.A.1.211) subfamily
Q9LK64	PF00664;PF00005;	ABC transporter superfamily, ABCC family, Conjugate transporter (TC 3.A.1.208) subfamily
Q9M1H3	PF00005;	ABC transporter superfamily, ABCF family, EF3 (TC 3.A.1.121) subfamily
Q06811	PF16469;	NPA family
E9RD40	PF01285;	TEC1 family
P28288	PF06472;PF00005;	ABC transporter superfamily, ABCD family, Peroxisomal fatty acyl CoA transporter (TC 3.A.1.203) subfamily
Q9USY4	PF09441;
Q9MTL3	PF01039;	AccD/PCCB family
Q8K370	PF00441;PF02770;PF02771;PF01636;PF13419;	Acyl-CoA dehydrogenase family
O28341	PF13380;PF13607;	Acetate CoA ligase beta subunit family; Acetate CoA ligase alpha subunit family
Q9NUN7	PF05875;	Alkaline ceramidase family
P04761	PF00001;	G-protein coupled receptor 1 family, Muscarinic acetylcholine receptor subfamily, CHRM1 sub-subfamily
Q8WXI4	PF03061;PF01852;
Q9XHP0	PF00190;	11S seed storage protein (globulins) family
Q83943	PF01443;PF01660;	Bromoviridae replication protein 1a family
Q9DUT3	PF12467;PF12503;PF01443;PF01660;	Bromoviridae replication protein 1a family
Q9LVE2	PF01603;	Phosphatase 2A regulatory subunit B56 family
P30871	PF01928;
Q0DV32	PF00501;PF13193;	ATP-dependent AMP-binding enzyme family
P86491	PF01494;	6-hydroxynicotinate 3-monooxygenase family
P40433	PF01591;PF00300;
D4GST8	PF00393;PF03446;	6-phosphogluconate dehydrogenase family
D4AK94	PF13449;
Q9NUT2	PF00664;PF00005;	ABC transporter superfamily, ABCB family, Multidrug resistance exporter (TC 3.A.1.201) subfamily
Q96J66	PF00664;PF00005;	ABC transporter superfamily, ABCC family, Conjugate transporter (TC 3.A.1.208) subfamily
Q54W20	PF00664;PF06472;PF00005;	ABC transporter superfamily, ABCD family, Peroxisomal fatty acyl CoA transporter (TC 3.A.1.203) subfamily
Q54TV1	PF01061;PF00005;PF08370;	ABC transporter superfamily, ABCG family, PDR (TC 3.A.1.205) subfamily
B4U8Q5	PF01039;	AccD/PCCB family
Q6GZW6	PF00271;PF04851;
P0C9J6	PF01639;	Asfivirus MGF 110 family
O23507	PF00413;PF01471;	Peptidase M10A family, Matrix metalloproteinases (MMPs) subfamily
Q14738	PF01603;	Phosphatase 2A regulatory subunit B56 family
D3DJ41	PF00364;PF00682;PF02436;
Q8NLB6	PF01494;	3-hydroxybenzoate 6-hydroxylase family
D5MP61	PF11606;	Glycosyl hydrolase 26 family
Q84P25	PF00501;PF13193;	ATP-dependent AMP-binding enzyme family
Q69RG7	PF00501;PF13193;	ATP-dependent AMP-binding enzyme family
Q7XXL2	PF00501;PF13193;	ATP-dependent AMP-binding enzyme family
Q9NRA8	PF10477;
P52207	PF00393;PF03446;	6-phosphogluconate dehydrogenase family
Q9ZHD9	PF00393;PF03446;	6-phosphogluconate dehydrogenase family
Q2KJF1	PF13895;
Q63041	PF00207;PF07678;PF01835;PF07703;PF07677;PF10569;	Protease inhibitor I39 (alpha-2-macroglobulin) family
Q5SQ80	PF12796;
Q9J563	PF04924;	Chordopoxvirinae A6 family
P14196	PF02178;
P30180	PF02522;	Antibiotic N-acetyltransferase family
Q9Z3R3	PF00501;PF13193;	ATP-dependent AMP-binding enzyme family
Q9X0Y2	PF00155;	Class-I pyridoxal-phosphate-dependent aminotransferase family
Q7PC86	PF01061;PF00005;PF14510;PF08370;	ABC transporter superfamily, ABCG family, PDR (TC 3.A.1.205) subfamily
Q7FMW4	PF01061;PF00005;PF14510;PF08370;	ABC transporter superfamily, ABCG family, PDR (TC 3.A.1.205) subfamily
Q7GB25	PF00664;PF00005;	ABC transporter superfamily, ABCC family, Conjugate transporter (TC 3.A.1.208) subfamily
Q10185	PF00664;PF00005;	ABC transporter superfamily, ABCC family, Conjugate transporter (TC 3.A.1.208) subfamily
Q9P7V2	PF00664;PF00005;	ABC transporter superfamily, ABCC family, Conjugate transporter (TC 3.A.1.208) subfamily
Q7TNJ2	PF00005;	ABC transporter superfamily, ABCA family
O14639	PF16182;PF00412;PF02209;
Q54J08	PF08326;PF02785;PF00289;PF00364;PF01039;PF02786;
P28726	PF12467;PF12503;PF01443;PF01660;	Bromoviridae replication protein 1a family
Q91FW0	PF12299;PF10553;
Q2S2B5	PF02245;	DNA glycosylase MPG family
Q04841	PF02245;	DNA glycosylase MPG family
Q8GVF9	PF00501;PF13193;	ATP-dependent AMP-binding enzyme family
Q53005	PF00501;PF13193;	ATP-dependent AMP-binding enzyme family, Benzoate-CoA ligase subfamily
B9JQV3	PF05544;	Proline racemase family
P18269	PF13859;PF11052;	Glycosyl hydrolase 33 family
D4AY62	PF00067;	Cytochrome P450 family
Q7SIH1	PF00207;PF07678;PF01835;PF07703;PF07677;PF10569;	Protease inhibitor I39 (alpha-2-macroglobulin) family
D4AR77	PF00326;
P58350	PF00155;	Class-I pyridoxal-phosphate-dependent aminotransferase family
O58489	PF00155;	Class-I pyridoxal-phosphate-dependent aminotransferase family
Q60013	PF00155;	Class-I pyridoxal-phosphate-dependent aminotransferase family
Q94FB9	PF06472;PF00005;	ABC transporter superfamily, ABCD family, Peroxisomal fatty acyl CoA transporter (TC 3.A.1.203) subfamily
Q9MA15	PF03109;	Protein kinase superfamily, ADCK protein kinase family
Q7XA72	PF01061;PF00005;	ABC transporter superfamily, ABCG family, Eye pigment precursor importer (TC 3.A.1.204) subfamily
Q8LPQ6	PF00664;PF00005;	ABC transporter superfamily, ABCB family, Multidrug resistance exporter (TC 3.A.1.201) subfamily
Q6NLC1	PF06472;PF00005;	ABC transporter superfamily, ABCD family, Peroxisomal fatty acyl CoA transporter (TC 3.A.1.203) subfamily
Q7PC80	PF01061;PF00005;PF14510;PF08370;	ABC transporter superfamily, ABCG family, PDR (TC 3.A.1.205) subfamily
Q8LGU1	PF00664;PF00005;	ABC transporter superfamily, ABCC family, Conjugate transporter (TC 3.A.1.208) subfamily
P60704	PF08210;	Cytidine and deoxycytidylate deaminase family
Q8NFV4	PF12697;	AB hydrolase superfamily
P81928	PF02466;
Q5E9H2	PF00155;	Class-I pyridoxal-phosphate-dependent aminotransferase family
Q00020	PF12503;PF01443;PF01660;	Bromoviridae replication protein 1a family
D2IGW7	PF08244;PF00251;	Glycosyl hydrolase 32 family
Q5Z8Z7	PF00400;	Phosphatase 2A regulatory subunit B family
Q9Y3L3	PF03114;PF00620;
Q91F63	PF01734;
Q6YYZ2	PF00501;PF13193;	ATP-dependent AMP-binding enzyme family
O34499	PF10282;	Cycloisomerase 2 family
Q89AK3	PF10282;	Cycloisomerase 2 family
Q9J558	PF05061;	Poxviridae A11 family
Q19124	PF08614;PF00400;	WD repeat tipD family
Q6KAU8	PF08614;PF00400;	WD repeat ATG16 family
Q9SS01	PF00501;PF13193;	ATP-dependent AMP-binding enzyme family
Q8RWG1	PF03109;	Protein kinase superfamily, ADCK protein kinase family
Q84TH5	PF01061;PF00005;	ABC transporter superfamily, ABCG family, Eye pigment precursor importer (TC 3.A.1.204) subfamily
Q0WML0	PF00664;PF00005;	ABC transporter superfamily, ABCB family, Multidrug resistance exporter (TC 3.A.1.201) subfamily
Q8LPK2	PF00664;PF00005;	ABC transporter superfamily, ABCB family, Multidrug resistance exporter (TC 3.A.1.201) subfamily
Q6EQ60	PF01061;PF00005;PF14510;PF08370;	ABC transporter superfamily, ABCG family, PDR (TC 3.A.1.205) subfamily
Q8T6J2	PF00005;	ABC transporter superfamily, ABCA family
Q8T9W4	PF00664;PF00005;	ABC transporter superfamily, ABCB family, Multidrug resistance exporter (TC 3.A.1.201) subfamily
Q9MAH4	PF01061;PF00005;	ABC transporter superfamily, ABCG family, Eye pigment precursor importer (TC 3.A.1.204) subfamily
Q8LEF6	PF00005;	ABC transporter superfamily, ABCI family
Q84M24	PF00005;	ABC transporter superfamily, ABCA family, CPR flippase (TC 3.A.1.211) subfamily
Q8H0V6	PF00005;PF12848;	ABC transporter superfamily, ABCF family, EF3 (TC 3.A.1.121) subfamily
Q9M1C7	PF00664;PF00005;	ABC transporter superfamily, ABCC family, Conjugate transporter (TC 3.A.1.208) subfamily
Q96AK3	PF08210;	Cytidine and deoxycytidylate deaminase family
Q54DT1	PF00005;	ABC transporter superfamily, ABCA family
Q86UQ4	PF00005;	ABC transporter superfamily
E9PU17	PF00005;	ABC transporter superfamily, ABCA family
Q8T6H3	PF00664;PF00005;	ABC transporter superfamily, ABCC family, Conjugate transporter (TC 3.A.1.208) subfamily
Q02486	PF00505;
U6BLZ9	PF05270;PF09206;	Glycosyl hydrolase 54 family
P77357	PF07687;PF01546;	Peptidase M20 family
Q54H38	PF00561;	AB hydrolase superfamily, AB hydrolase 4 family
Q9SJN0	PF00170;	BZIP family, ABI5 subfamily
Q5B8T6	PF04616;	Glycosyl hydrolase 43 family
E9RBR0	PF00394;PF07731;PF07732;	Multicopper oxidase family
P75747	PF05145;	AbrB family
P41662	PF05054;
O50078	PF00463;	Isocitrate lyase/PEP mutase superfamily, Isocitrate lyase family
P0CK95	PF13322;PF17291;PF13402;
P16395	PF00001;	G-protein coupled receptor 1 family, Muscarinic acetylcholine receptor subfamily
P17200	PF00001;	G-protein coupled receptor 1 family, Muscarinic acetylcholine receptor subfamily, CHRM4 sub-subfamily
F4JWR0	PF01842;
Q9R158	PF08516;PF00200;PF01562;PF01421;
Q9VAC5	PF16698;PF00200;PF01562;
Q28660	PF08516;PF00200;PF01562;PF01421;
A7GAJ8	PF00580;PF13361;	Helicase family, AddA subfamily
Q0TV46	PF00580;PF13361;	Helicase family, AddA subfamily
Q038V7	PF00580;PF13361;	Helicase family, AddA subfamily
Q4L4Y3	PF00580;PF13361;	Helicase family, AddA subfamily
Q8Y510	PF13361;	Helicase family, AddB/RexB type 1 subfamily
A7FSN7	PF00962;	Adenosine and AMP deaminases family, Adenosine deaminase subfamily
A5N6F5	PF00962;	Adenosine and AMP deaminases family, Adenosine deaminase subfamily
P9WQC7	PF08240;PF00107;	Zinc-containing alcohol dehydrogenase family
O74522	PF08513;	FLO8 family
P20796	PF03257;PF12378;	Adhesin P1 family
P04709	PF00153;	Mitochondrial carrier (TC 2.A.29) family
P37127	PF13247;PF14691;PF07992;
Q6GZU9	PF05686;
Q6GZS3	PF02442;
P01089	PF00234;	2S seed storage albumins family
P0C9M9	PF01671;	Asfivirus MGF 360 family
Q7YR70	PF00400;
A0P8X0	PF03423;PF00041;	Glycosyl hydrolase 119 (GH119) family
P00522	PF08919;PF07714;PF00017;PF00018;	Protein kinase superfamily, Tyr protein kinase family, ABL subfamily
O00763	PF08326;PF02785;PF00289;PF00364;PF01039;PF02786;
P78820	PF08326;PF02785;PF00289;PF00364;PF01039;PF02786;
Q00955	PF08326;PF02785;PF00289;PF00364;PF01039;PF02786;
Q924I3	PF00001;	G-protein coupled receptor 1 family, Atypical chemokine receptor subfamily
Q9CIT4	PF01832;PF01476;	Glycosyl hydrolase 73 family
Q9P7D4	PF00330;PF00694;PF00829;	Aconitase/IPM isomerase family
P28614	PF01590;PF02954;PF00158;
Q8LJW1	PF01842;
P39062	PF00501;PF13193;	ATP-dependent AMP-binding enzyme family
Q1CUA3	PF16177;PF00501;PF13193;	ATP-dependent AMP-binding enzyme family
Q8YVU4	PF02915;	AcsF family
Q5REV5	PF00501;PF13193;	ATP-dependent AMP-binding enzyme family
P87000	PF04082;PF00172;
Q61271	PF01064;PF00069;PF08515;	Protein kinase superfamily, TKL Ser/Thr protein kinase family, TGFB receptor subfamily
Q6PTT0	PF07687;PF01546;	Peptidase M20A family
Q9BZ11	PF08516;PF00200;PF01562;PF01421;
C5BF52	PF13382;PF01979;	Adenine deaminase family
Q88SR1	PF13382;PF01979;	Adenine deaminase family
B1HR71	PF13382;PF01979;	Adenine deaminase family
Q1AZ25	PF13382;PF01979;	Adenine deaminase family
P78825	PF00294;	Carbohydrate kinase PfkB family
B7F9G7	PF03006;	ADIPOR family
P31692	PF00153;	Mitochondrial carrier (TC 2.A.29) family
Q9LPK6	PF00501;PF13193;	ATP-dependent AMP-binding enzyme family
Q8A861	PF13378;PF02746;	Mandelate racemase/muconate lactonizing enzyme family
A2AJA7	PF00057;PF00629;
Q759Y1	PF17049;	AEP1 family
Q5BEJ6	PF00698;PF00109;PF02801;PF07993;PF00550;PF14765;PF16073;
P18394	PF03756;
P25941	PF03704;PF00931;PF00486;	AfsR/DnrI/RedD regulatory family
B8N8Q9	PF00724;	NADH:flavin oxidoreductase/NADH oxidase family, NamA subfamily
Q4JVM3	PF00440;
O94523	PF00173;PF00487;	Fatty acid desaturase type 1 family
Q4WBR0	PF00330;PF00694;	Aconitase/IPM isomerase family
Q9Y7B1	PF01756;PF00441;PF02770;PF14749;	Acyl-CoA oxidase family
Q9VLL0	PF00501;PF13360;PF13570;	ATP-dependent AMP-binding enzyme family
P14940	PF08240;PF00107;	Zinc-containing alcohol dehydrogenase family
Q06715	PF01610;PF13683;
A6ZMZ8	PF12921;	AEP2 family
Q8VH46	PF00169;
B4MUE1	PF05110;	AF4 family
P32794	PF00004;	AAA ATPase family, AFG2 subfamily
P39925	PF00004;PF06480;PF01434;	AAA ATPase family; Peptidase M41 family
Q6ULP2	PF15045;
P46838	PF03600;	CitM (TC 2.A.11) transporter family
P48840	PF02449;	Glycosyl hydrolase 50 family
Q5AVQ6	PF16499;	Glycosyl hydrolase 27 family
D4GYH4	PF02516;	STT3 family
D4GUA0	PF00535;PF03706;	Glycosyltransferase 2 family
Q6Z4F1	PF08699;PF16488;PF16487;PF16486;PF02170;PF02171;	Argonaute family, Ago subfamily
Q9C793	PF08699;PF16488;PF16486;PF02170;PF02171;	Argonaute family, Ago subfamily
Q9BY15	PF00002;PF07645;PF16489;PF01825;	G-protein coupled receptor 2 family, Adhesion G-protein coupled receptor (ADGR) subfamily
B3PC73	PF07477;PF07488;PF03648;	Glycosyl hydrolase 67 family
Q82JP0	PF04371;	Agmatine deiminase family
Q8GXB3	PF03479;
P03875	PF01348;PF00078;
Q0H8Y0	PF00115;PF00961;	LAGLIDADG endonuclease family; Heme-copper respiratory oxidase family
Q9GRX6	PF14721;PF07992;	FAD-dependent oxidoreductase family
Q6FJ45	PF01987;	AIM24 family
A5DK49	PF06999;	AIM32 family
C5DZI5	PF06999;	AIM32 family
Q5T1N1	PF12443;	AKNA family
Q9ULX6	PF04988;	AKAP95 family
Q64057	PF00171;	Aldehyde dehydrogenase family
P98204	PF16212;PF16209;	Cation transport ATPase (P-type) (TC 3.A.3) family, Type IV subfamily
Q9XIE6	PF16212;PF16209;	Cation transport ATPase (P-type) (TC 3.A.3) family, Type IV subfamily
Q9FYL3	PF02096;	OXA1/ALB3/YidC (TC 2.A.9.2) family
Q4L919	PF00171;	Aldehyde dehydrogenase family
P12693	PF00171;	Aldehyde dehydrogenase family
Q7G193	PF01315;PF02738;PF03450;PF00941;PF00111;PF01799;	Xanthine dehydrogenase family
P05167	PF08246;PF00112;	Peptidase C1 family
Q7ZW24	PF15924;PF00534;	Glycosyltransferase group 1 family, Glycosyltransferase 4 subfamily
O82244	PF05208;	Glycosyltransferase 58 family
O80505	PF03155;	ALG6/ALG8 glucosyltransferase family
Q0P5D9	PF03155;	ALG6/ALG8 glucosyltransferase family
Q9W3V8	PF03155;	ALG6/ALG8 glucosyltransferase family
O07299	PF00984;PF03720;PF03721;	UDP-glucose/GDP-mannose dehydrogenase family
P59788	PF16822;PF16824;	AlgX family
A1A4L5	PF13532;PF09004;PF08241;PF00076;	AlkB family
P53585	PF08442;PF16114;PF00285;PF02629;PF00549;	Succinate/malate CoA ligase beta subunit family; Succinate/malate CoA ligase alpha subunit family
P49578	PF00001;	G-protein coupled receptor 1 family, Muscarinic acetylcholine receptor subfamily, CHRM3 sub-subfamily
Q937N8	PF00330;PF00694;	Aconitase/IPM isomerase family
P18091	PF00307;PF13405;PF08726;PF00435;	Alpha-actinin family
Q9UKF5	PF08516;PF00200;PF01562;PF01421;
Q7XRA1	PF02784;	Orn/Lys/Arg decarboxylase class-II family, SpeA subfamily
P19754	PF16214;PF00211;	Adenylyl cyclase class-4/guanylyl cyclase family
Q08462	PF16214;PF06327;PF00211;	Adenylyl cyclase class-4/guanylyl cyclase family
Q8VHH7	PF16214;PF00211;	Adenylyl cyclase class-4/guanylyl cyclase family
Q8C0T9	PF00211;	Adenylyl cyclase class-4/guanylyl cyclase family
Q836J8	PF00580;PF13361;	Helicase family, AddA subfamily
Q88U41	PF00580;PF13361;	Helicase family, AddA subfamily
Q38X69	PF00580;PF13361;	Helicase family, AddA subfamily
Q8Y511	PF00580;PF13361;	Helicase family, AddA subfamily
Q89H53	PF13382;PF01979;	Adenine deaminase family
O29999	PF13382;PF01979;	Adenine deaminase family
B8FLT9	PF13382;PF01979;	Adenine deaminase family
Q835Z6	PF13382;PF01979;	Adenine deaminase family
Q20YN2	PF00962;	Adenosine and AMP deaminases family, Adenine deaminase type 2 subfamily
C5E3X9	PF17049;	AEP1 family
P51827	PF05110;	AF4 family
B4JQ42	PF05110;	AF4 family
Q29KG4	PF05110;	AF4 family
Q9UHB7	PF05110;	AF4 family
Q9UW95	PF00067;	Cytochrome P450 family
Q3UGP8	PF04922;	ALG10 glucosyltransferase family
C8VJZ7	PF16499;	Glycosyl hydrolase 27 family
A2R2S6	PF16499;	Glycosyl hydrolase 27 family
Q8A6L0	PF14509;PF14508;PF10566;	Glycosyl hydrolase 97 family
Q9X4Y0	PF02056;PF11975;	Glycosyl hydrolase 4 family
G4FEF4	PF02065;	Glycosyl hydrolase 36 family
Q04412	PF01412;
Q9C633	PF00319;
P56526	PF01055;PF16863;	Glycosyl hydrolase 31 family
P29064	PF01055;PF16863;	Glycosyl hydrolase 31 family
Q92442	PF13802;PF01055;PF16863;	Glycosyl hydrolase 31 family
O95394	PF02878;PF00408;	Phosphohexose mutase family
O60241	PF00002;PF16489;PF01825;PF00090;	G-protein coupled receptor 2 family, Adhesion G-protein coupled receptor (ADGR) subfamily
A6VVD9	PF04371;	Agmatine deiminase family
Q5KR05	PF04371;	Agmatine deiminase family
Q6CWH8	PF16035;	AIM18/AIM46 family
C4QXH2	PF01987;	AIM24 family
Q6BPT6	PF06999;	AIM32 family
B5VPC6	PF02037;	AIM34 family
Q6CVT9	PF17096;	AIM3 family
C7GUK6	PF17096;	AIM3 family
Q02952	PF10522;PF03832;
O54931	PF15304;
Q57926	PF00682;	Alpha-IPM synthase/homocitrate synthase family
Q75HP9	PF12796;PF00027;PF00520;PF11834;	Potassium channel family, Plant (TC 1.A.1.4) subfamily
Q57991	PF00696;PF01842;PF13840;	Aspartokinase family
P9WPX2	PF00696;PF01842;PF13840;	Aspartokinase family
P08688	PF00045;
Q8LKI3	PF02096;	OXA1/ALB3/YidC (TC 2.A.9.2) family
P14872	PF00273;	ALB/AFP/VDB family
Q91274	PF00273;	ALB/AFP/VDB family
B9R4E3	PF05544;	Proline racemase family
Q6PQJ9	PF01370;	Short-chain dehydrogenases/reductases (SDR) family
P44569	PF02872;PF00149;	5'-nucleotidase family
Q9I767	PF13419;	HAD-like hydrolase superfamily
P52307	PF02872;PF00149;	5'-nucleotidase family
P15255	PF13154;PF01076;
D4B0N9	PF10282;	Cycloisomerase 2 family
Q54U65	PF07714;	Protein kinase superfamily, Ser/Thr protein kinase family
Q5YD48	PF00076;
A8K2U0	PF00207;PF07678;PF01835;PF07703;PF07677;PF10569;	Protease inhibitor I39 (alpha-2-macroglobulin) family
P51912	PF00375;	Dicarboxylate/amino acid:cation symporter (DAACS) (TC 2.A.23) family, SLC1A5 subfamily
Q8T690	PF01061;PF00005;	ABC transporter superfamily, ABCG family, PDR (TC 3.A.1.205) subfamily
Q92338	PF03109;	Protein kinase superfamily, ADCK protein kinase family
Q5BA89	PF06964;	Glycosyl hydrolase 51 family
Q41008	PF03255;	AccA family
Q5R778	PF00441;PF02770;PF02771;PF01636;	Acyl-CoA dehydrogenase family
O29165	PF13183;PF03063;	Ni-containing carbon monoxide dehydrogenase family
Q487A4	PF06315;	AceK family
P74334	PF03055;	Carotenoid oxygenase family
P05095	PF00307;PF13499;PF08726;PF00435;	Alpha-actinin family
P58781	PF00962;PF08451;	Adenosine and AMP deaminases family, ADGF subfamily
Q9NZK5	PF00962;PF08451;	Adenosine and AMP deaminases family, ADGF subfamily
Q80V03	PF03109;	Protein kinase superfamily, ADCK protein kinase family
Q1WRS0	PF00580;PF13361;	Helicase family, AddA subfamily
Q03D71	PF00580;PF13361;	Helicase family, AddA subfamily
Q0AXU8	PF00580;PF13361;	Helicase family, AddA subfamily
Q67MD4	PF13361;	Helicase family, AddB/RexB type 1 subfamily
A4YXM5	PF13382;PF01979;	Adenine deaminase family
Q1J1B1	PF13382;PF01979;	Adenine deaminase family
A6UVJ0	PF13382;PF01979;	Adenine deaminase family
Q8CUS7	PF13382;PF01979;	Adenine deaminase family
P0A9Q7	PF00171;PF00465;	Aldehyde dehydrogenase family; Iron-containing alcohol dehydrogenase family
Q4R4Z9	PF00501;PF13193;	ATP-dependent AMP-binding enzyme family
Q5RG49	PF00501;PF01011;PF13360;	ATP-dependent AMP-binding enzyme family
Q5ZI16	PF02137;	ADAT1 family
P40145	PF16214;PF06327;PF00211;	Adenylyl cyclase class-4/guanylyl cyclase family
A6LPC4	PF00580;PF13361;	Helicase family, AddA subfamily
B1YKM8	PF00580;PF13361;	Helicase family, AddA subfamily
A5D1P3	PF00580;PF13361;	Helicase family, AddA subfamily
Q9UEY8	PF00596;	Aldolase class II family, Adducin subfamily
A5ULK1	PF13382;PF01979;	Adenine deaminase family
A6LG60	PF13382;PF01979;	Adenine deaminase family
D4B1G0	PF00200;
Q2USL3	PF14498;	Glycosyl hydrolase 95 family
B4LV24	PF05110;	AF4 family
O60058	PF00004;	AAA ATPase family, AFG2 subfamily
Q12732	PF00067;	Cytochrome P450 family
Q5BEJ9	PF07690;	Major facilitator superfamily
Q5BEJ4	PF00698;PF16197;PF00109;PF02801;PF08659;PF08242;PF00550;PF14765;
Q08957	PF08731;
B8N8R0	PF00698;PF00109;PF02801;PF00550;PF16073;
Q09687	PF02878;PF02880;PF00408;	Phosphohexose mutase family
O74957	PF08699;PF16488;PF16487;PF16486;PF02170;PF02171;	Argonaute family, Ago subfamily
Q99024	PF07477;PF07488;PF03648;	Glycosyl hydrolase 67 family
Q9C5U2	PF03924;PF02518;PF00512;PF00072;
Q3S4A7	PF02518;PF00512;PF00072;
Q6DBQ1	PF03479;
Q4V3E0	PF03479;
Q0H8Y1	PF00115;PF00961;	LAGLIDADG endonuclease family; Heme-copper respiratory oxidase family
Q10499	PF07992;PF00355;	FAD-dependent oxidoreductase family
Q8GGJ6	PF00384;PF01568;	Prokaryotic molybdopterin-containing oxidoreductase family
P46680	PF00400;	WD repeat AIP1 family
Q54DK4	PF02816;PF01412;	Protein kinase superfamily, Alpha-type protein kinase family, ALPK subfamily
Q9L4U5	PF00067;	Cytochrome P450 family
P0CS66	PF12796;PF01529;	DHHC palmitoyltransferase family, AKR/ZDHHC17 subfamily
Q55DA0	PF01061;PF00005;	ABC transporter superfamily, ABCG family, Eye pigment precursor importer (TC 3.A.1.204) subfamily
Q8N961	PF12796;PF00651;
Q8RUN1	PF12515;PF00689;PF00690;	Cation transport ATPase (P-type) (TC 3.A.3) family, Type IIB subfamily
P79273	PF00441;PF02770;PF02771;	Acyl-CoA dehydrogenase family
Q9VIP7	PF05875;	Alkaline ceramidase family
E7FI45	PF13380;PF13607;	Acetate CoA ligase alpha subunit family
A8M6W7	PF09290;PF01118;	Acetaldehyde dehydrogenase family
Q2IJI0	PF06315;	AceK family
Q6F273	PF00871;	Acetokinase family
Q54GQ6	PF01756;PF02770;PF14749;	Acyl-CoA oxidase family
Q44643	PF08280;PF05043;PF00874;	AtxA/AcpA family
Q9RMX9	PF08280;PF05043;	AtxA/AcpA family
P27743	PF00501;PF13193;PF00668;PF00550;PF00975;	ATP-dependent AMP-binding enzyme family
Q54KF3	PF00962;	Adenosine and AMP deaminases family
Q1GAA9	PF00580;PF13361;	Helicase family, AddA subfamily
Q9CJI9	PF00580;PF13361;	Helicase family, AddA subfamily
B1MZM2	PF00580;PF13361;	Helicase family, AddA subfamily
Q04GY7	PF00580;PF13361;	Helicase family, AddA subfamily
Q67MD5	PF00580;PF13361;	Helicase family, AddA subfamily
P0CH36	PF08240;PF00107;	Zinc-containing alcohol dehydrogenase family
P11311	PF03257;PF12378;	Adhesin P1 family
P25371	PF01061;PF00005;	ABC transporter superfamily, ABCG family, Eye pigment precursor importer (TC 3.A.1.204) subfamily
P54923	PF03747;	ADP-ribosylglycohydrolase family
Q5UQP4	PF03747;	ADP-ribosylglycohydrolase family
Q22618	PF02137;PF00035;
O44712	PF00989;PF08447;
Q8R4S5	PF00010;PF00989;PF08447;
P03876	PF01348;PF00078;
Q9ZZX0	PF00961;	LAGLIDADG endonuclease family
C5MA45	PF14877;	AIM23 family
A3LYQ7	PF14877;	AIM23 family
Q9SMZ4	PF05222;PF04455;PF16653;PF03435;	AlaDH/PNT family; Saccharopine dehydrogenase family
P46644	PF00155;	Class-I pyridoxal-phosphate-dependent aminotransferase family
Q60317	PF00155;	Class-I pyridoxal-phosphate-dependent aminotransferase family
Q54K24	PF00664;PF00005;	ABC transporter superfamily, ABCC family, Conjugate transporter (TC 3.A.1.208) subfamily
Q2J8V6	PF03255;PF01039;	AccD/PCCB family; AccA family
Q9VLJ6	PF01401;	Peptidase M2 family
Q54K91	PF13336;PF02550;	Acetyl-CoA hydrolase/transferase family
P25162	PF02931;PF02932;	Ligand-gated ion channel (TC 1.A.9) family, Acetylcholine receptor (TC 1.A.9.1) subfamily
Q09388	PF00001;	G-protein coupled receptor 1 family, Muscarinic acetylcholine receptor subfamily
Q01574	PF16177;PF00501;PF13193;	ATP-dependent AMP-binding enzyme family
A0R5G1	PF16177;PF00501;PF13193;	ATP-dependent AMP-binding enzyme family
P33379	PF05058;
O76329	PF00307;	Alpha-actinin family
Q97GV3	PF00580;PF13361;	Helicase family, AddA subfamily
P35630	PF08240;PF00107;	Zinc-containing alcohol dehydrogenase family
Q9ZN78	PF00440;
Q8IZF5	PF00002;PF01825;PF02793;	G-protein coupled receptor 2 family, Adhesion G-protein coupled receptor (ADGR) subfamily
Q9WVT0	PF00002;PF16489;PF01825;PF00047;PF01390;	G-protein coupled receptor 2 family, Adhesion G-protein coupled receptor (ADGR) subfamily
Q9Y653	PF00002;PF01825;	G-protein coupled receptor 2 family, LN-TM7 subfamily
O88917	PF00002;PF16489;PF02140;PF01825;PF02793;PF02354;PF02191;	G-protein coupled receptor 2 family, Adhesion G-protein coupled receptor (ADGR) subfamily
P35373	PF00001;	G-protein coupled receptor 1 family
Q553U5	PF00962;PF08451;	Adenosine and AMP deaminases family, ADGF subfamily
Q7Z695	PF03109;	Protein kinase superfamily, ADCK protein kinase family
A7GM37	PF00580;PF13361;	Helicase family, AddA subfamily
Q8RCZ0	PF00580;PF13361;	Helicase family, AddA subfamily
B1I493	PF00580;PF13361;	Helicase family, AddA subfamily
B2GEY4	PF00580;PF13361;	Helicase family, AddA subfamily
B1HN90	PF00580;PF13361;	Helicase family, AddA subfamily
B2A610	PF00580;PF13361;	Helicase family, AddA subfamily
Q5RA10	PF00596;	Aldolase class II family, Adducin subfamily
A4W0M7	PF00580;PF13361;	Helicase family, AddA subfamily
Q38V07	PF13382;PF01979;	Adenine deaminase family
Q1MCF8	PF13382;PF01979;	Adenine deaminase family
O94619	PF08513;	FLO8 family
O59710	PF07992;	Ferredoxin--NADP reductase type 1 family
P51981	PF13378;PF02746;	Mandelate racemase/muconate lactonizing enzyme family
Q4IB96	PF07529;	EAF1 family
Q5BEK1	PF04082;PF00172;
P39180	PF16168;PF03797;PF13018;
G0L322	PF00722;	Glycosyl hydrolase 16 family
Q5VTM2	PF01412;	Centaurin gamma-like family
Q8N302	PF00498;PF01585;
Q9Z3R4	PF00356;
Q9FK51	PF01087;	Galactose-1-phosphate uridylyltransferase type 1 family
Q6ZDQ1	PF02878;PF02880;PF00408;	Phosphohexose mutase family
Q9YE60	PF09171;	Archaeal N-glycosylase/DNA lyase (AGOG) family
Q3U1U7	PF00010;PF00989;
E1BKA3	PF00412;
O88987	PF05716;PF10522;	AKAP110 family
P37142	PF00696;PF01842;PF13840;PF00742;PF03447;	Aspartokinase family; Homoserine dehydrogenase family
Q8BIX3	PF14949;
P54114	PF00171;	Aldehyde dehydrogenase family
P33008	PF00171;	Aldehyde dehydrogenase family
Q7G192	PF01315;PF02738;PF03450;PF00941;PF00111;PF01799;	Xanthine dehydrogenase family
Q9HRI2	PF01791;	DeoC/FbaB aldolase family
Q8L638	PF04922;	ALG10 glucosyltransferase family
Q6FWD1	PF15924;PF00534;	Glycosyltransferase group 1 family
Q8X092	PF15924;PF00534;	Glycosyltransferase group 1 family, Glycosyltransferase 4 subfamily
A8MR93	PF03901;	Glycosyltransferase 22 family
Q6DNA2	PF05208;	ALG3 family
Q887Q0	PF07238;	Alg44 family
Q3T1L5	PF03155;	ALG6/ALG8 glucosyltransferase family
P52887	PF03155;PF04493;	ALG6/ALG8 glucosyltransferase family
Q8ELK1	PF00842;PF01168;	Alanine racemase family
Q67K79	PF00842;PF01168;	Alanine racemase family
Q6FPQ4	PF11489;	AIM21 family
C5DL76	PF17096;	AIM3 family
P00562	PF00696;PF00742;PF03447;	Aspartokinase family; Homoserine dehydrogenase family
P38080	PF00069;	Protein kinase superfamily, Ser/Thr protein kinase family
Q12013	PF12796;PF01529;	DHHC palmitoyltransferase family, AKR/ZDHHC17 subfamily
Q9SU63	PF00171;	Aldehyde dehydrogenase family
P19121	PF00273;	ALB/AFP/VDB family
P21847	PF00273;	ALB/AFP/VDB family
Q5NVH5	PF00273;	ALB/AFP/VDB family
P21228	PF00172;
O43078	PF00004;PF09336;	AAA ATPase family
Q4P2W6	PF04922;	ALG10 glucosyltransferase family
Q92685	PF05208;	Glycosyltransferase 58 family
Q6UX46	PF15129;	ALKAL family
Q5YP02	PF03561;	Allantoicase family
O35936	PF00305;PF01477;	Lipoxygenase family
B7J911	PF00842;PF01168;	Alanine racemase family
B2SHB9	PF00842;PF01168;	Alanine racemase family
I6LNY0	PF00842;PF01168;	Alanine racemase family
Q8PGD0	PF00842;PF01168;	Alanine racemase family
P02760	PF00014;PF00061;	Calycin superfamily, Lipocalin family
P08478	PF03712;PF01082;PF01436;	Peptidyl-alpha-hydroxyglycine alpha-amidating lyase family; Copper type II ascorbate-dependent monooxygenase family
D3FSJ3	PF00999;	Monovalent cation:proton antiporter 2 (CPA2) transporter (TC 2.A.37) family
P95896	PF01425;	Amidase family
Q12556	PF01179;	Copper/topaquinone oxidase family
Q8VHG2	PF12240;	Angiomotin family
Q8SRG3	PF11838;PF01433;	Peptidase M1 family
Q5FFZ5	PF00883;PF02789;	Peptidase M17 family
Q8RHT8	PF00883;PF02789;	Peptidase M17 family
B6JLF2	PF00883;PF02789;	Peptidase M17 family
Q5WTG8	PF00883;PF02789;	Peptidase M17 family
Q48656	PF11838;PF01433;	Peptidase M1 family
B8M2W9	PF05195;PF00557;	Peptidase M24B family
Q99068	PF06401;PF06400;	Alpha-2-MRAP family
Q6W4T3	PF00501;PF13193;PF00668;	ATP-dependent AMP-binding enzyme family
O22040	PF00069;	Protein kinase superfamily, STE Ser/Thr protein kinase family, MAP kinase kinase kinase subfamily
Q9UPS8	PF00023;PF12796;PF12001;
Q9ULJ7	PF00023;PF12796;
Q92125	PF00191;	Annexin family
Q9C9X3	PF00191;	Annexin (TC 1.A.31.1) family
P46882	PF01593;	Flavin monoamine oxidase family
Q08951	PF01602;	Adaptor complexes large subunit family
Q8VYL3	PF00026;PF05184;PF03489;	Peptidase A1 family
Q0AC59	PF00149;	Ap4A hydrolase family
P53886	PF12859;	APC1 family
Q54VV5	PF12862;PF13181;	APC5 family
Q54D58	PF13181;	APC7 family
Q9M9A8	PF14541;PF14543;	Peptidase A1 family
Q974N6	PF11838;PF01433;	Peptidase M1 family
A0PYH7	PF02127;	Peptidase M18 family
O28846	PF00230;	MIP/aquaporin (TC 1.A.8) family
Q54CH1	PF02752;PF00339;PF01363;	Arrestin family
P51829	PF16214;PF06327;PF00211;	Adenylyl cyclase class-4/guanylyl cyclase family
Q3AA35	PF00580;PF13361;	Helicase family, AddA subfamily
Q5FJX0	PF00580;PF13361;	Helicase family, AddA subfamily
A0RZ37	PF13382;PF01979;	Adenine deaminase family
Q8Y6E5	PF13382;PF01979;	Adenine deaminase family
P32317	PF03969;	AFG1 ATPase family
Q99222	PF07792;	AFI1/mesA family
Q8TGA2	PF01648;PF00109;PF02801;PF08659;	Fungal fatty acid synthetase subunit alpha family
C4XXB1	PF11489;	AIM21 family
C5M9N0	PF01987;	AIM24 family
A7TRW3	PF17096;	AIM3 family
Q9D1F4	PF15798;
P30038	PF00171;	Aldehyde dehydrogenase family
P47019	PF09135;	ALB1 family
Q8GED9	PF00881;	Nitroreductase family
P30840	PF00171;	Aldehyde dehydrogenase family
P58315	PF01791;	DeoC/FbaB aldolase family
Q09226	PF03155;	ALG6/ALG8 glucosyltransferase family
Q44497	PF13372;	AlgE family
Q8Z300	PF00842;PF01168;	Alanine racemase family
A5N376	PF00842;PF01168;	Alanine racemase family
A0LFQ9	PF00842;PF01168;	Alanine racemase family
Q6A331	PF06584;
P50492	PF02430;	Apicomplexan parasites AMA1 family
B6KAM0	PF02430;	Apicomplexan parasites AMA1 family
Q9XSX7	PF05111;	Ameloblastin family
Q8EI85	PF00883;PF02789;	Peptidase M17 family
Q6FFD8	PF00883;PF02789;	Peptidase M17 family
B5EKZ2	PF00883;PF02789;	Peptidase M17 family
P45460	PF00144;	Class-C beta-lactamase family
P15274	PF00962;	Adenosine and AMP deaminases family
P91887	PF11838;PF01433;	Peptidase M1 family
Q5BF48	PF05195;PF00557;	Peptidase M24B family
A4FZL0	PF02885;PF00591;PF07831;	Thymidine/pyrimidine-nucleoside phosphorylase family, Type 2 subfamily
Q20605	PF00909;	Ammonia transporter channel (TC 1.A.11.2) family
Q9US00	PF00909;	Ammonia transporter channel (TC 1.A.11.2) family
P54146	PF00909;	Ammonia transporter channel (TC 1.A.11.2) family
P22630	PF00128;	Glycosyl hydrolase 13 family
P14898	PF00128;	Glycosyl hydrolase 13 family
Q9Y7S9	PF00128;PF09260;	Glycosyl hydrolase 13 family
Q03045	PF00686;PF00723;	Glycosyl hydrolase 15 family
P42042	PF00723;	Glycosyl hydrolase 15 family
Q04977	PF00128;PF02903;	Glycosyl hydrolase 13 family
O77011	PF00128;PF02806;	Glycosyl hydrolase 13 family
Q6TAS3	PF04715;PF00425;PF00117;	Anthranilate synthase component I family
Q9VW60	PF16214;PF00211;	Adenylyl cyclase class-4/guanylyl cyclase family
P30803	PF16214;PF06327;PF00211;	Adenylyl cyclase class-4/guanylyl cyclase family
C5CI63	PF13382;PF01979;	Adenine deaminase family
C0HK25	PF11218;
O31186	PF08240;PF00107;	Zinc-containing alcohol dehydrogenase family
Q6FJW4	PF12921;	AEP2 family
P09167	PF01117;PF03440;	Aerolysin family
G5EEU3	PF00168;	Unc-13 family
Q5DTU0	PF00169;
Q9UQY0	PF00891;	Class I-like SAM-binding methyltransferase superfamily, Cation-independent O-methyltransferase family, COMT subfamily
A1CNK4	PF13802;PF01055;PF16863;	Glycosyl hydrolase 31 family
O94510	PF03659;	Glycosyl hydrolase 71 family
Q9SHF2	PF08699;PF16488;PF16486;PF02170;PF02171;	Argonaute family, Ago subfamily
Q7PLK0	PF02170;PF02171;	Argonaute family, Piwi subfamily
Q4KLV6	PF08699;PF16488;PF16487;PF16486;PF02170;PF02171;	Argonaute family, Ago subfamily
E7FBY6	PF00002;PF01825;PF13895;PF00560;PF13855;	G-protein coupled receptor 2 family, Adhesion G-protein coupled receptor (ADGR) subfamily
Q8JZZ7	PF00002;PF16489;PF02140;PF01825;PF02793;PF02354;PF02191;	G-protein coupled receptor 2 family, Adhesion G-protein coupled receptor (ADGR) subfamily
Q8VYJ2	PF03479;
Q3TY86	PF07992;PF14759;PF00355;	FAD-dependent oxidoreductase family
C7GJG9	PF11489;	AIM21 family
Q6FLZ3	PF17096;	AIM3 family
C5DUF5	PF17096;	AIM3 family
Q9ZU34	PF00400;
D8VPP5	PF01095;	Pectinesterase family
Q03156	PF00273;	ALB/AFP/VDB family
Q8T8L8	PF04922;	ALG10 glucosyltransferase family
P33772	PF01520;	N-acetylmuramoyl-L-alanine amidase 3 family
P12807	PF01179;PF02727;PF02728;	Copper/topaquinone oxidase family
Q9BXX2	PF12796;
Q9N4M4	PF00307;PF10541;	Nesprin family
A2RT91	PF00514;
Q6P1H6	PF03020;	ANKLE2 family
B7H7M2	PF03702;	Anhydro-N-acetylmuramic acid kinase family
P16066	PF01094;PF00211;PF07714;	Adenylyl cyclase class-4/guanylyl cyclase family
A2ARS0	PF12796;
P59672	PF12796;PF00640;PF00536;PF07647;
Q9LQ98	PF07897;PF16135;PF16136;	Ninja family
Q94125	PF00454;PF00792;PF02192;PF00794;PF00613;	PI3/PI4-kinase family
P43548	PF00324;	Amino acid-polyamine-organocation (APC) superfamily, YAT (TC 2.A.3.10) family
Q86SQ4	PF00002;PF00431;PF01825;PF00354;	G-protein coupled receptor 2 family, Adhesion G-protein coupled receptor (ADGR) subfamily
Q923X1	PF00002;PF07645;PF16489;PF01825;	G-protein coupled receptor 2 family, Adhesion G-protein coupled receptor (ADGR) subfamily
Q54RP0	PF03407;PF00400;	Glycosyltransferase 77 family
Q6FWB5	PF17096;	AIM3 family
P10869	PF00696;PF13840;	Aspartokinase family
Q70E96	PF00171;	Aldehyde dehydrogenase family
E6WMH4	PF06610;	AlaE exporter family
Q0WUC5	PF02096;	OXA1/ALB3/YidC (TC 2.A.9.2) family
O69600	PF01116;	Class II fructose-bisphosphate aldolase family
Q4X162	PF04922;	ALG10 glucosyltransferase family
Q00384	PF01081;	KHG/KDPG aldolase family
Q9L4M7	PF00196;
E4ZHV7	PF05195;PF00557;	Peptidase M24B family
A2BJU0	PF02885;PF00591;PF07831;	Thymidine/pyrimidine-nucleoside phosphorylase family, Type 2 subfamily
P22963	PF00128;PF00686;PF09081;	Glycosyl hydrolase 13 family
O26914	PF04055;PF01938;PF00919;	Methylthiotransferase family, CDKAL1 subfamily
Q94A41	PF07821;PF00128;	Glycosyl hydrolase 13 family
O42918	PF00128;PF09260;	Glycosyl hydrolase 13 family
P00690	PF00128;PF02806;	Glycosyl hydrolase 13 family
P00691	PF00128;PF16738;	Glycosyl hydrolase 13 family
P06279	PF00128;PF09154;	Glycosyl hydrolase 13 family
A6H7I3	PF03372;	CCR4/nocturin family
Q15389	PF00147;
P35603	PF00928;PF01217;	Adaptor complexes medium subunit family
P47927	PF00847;	AP2/ERF transcription factor family, AP2 subfamily
Q9DBR4	PF00640;PF00397;
Q9ZMM5	PF01883;PF10609;	MIP18 family; Mrp/NBP35 ATP-binding proteins family
P0AB86	PF02424;	ApbE family
P32454	PF11838;PF01433;	Peptidase M1 family
Q9UBZ4	PF03372;PF06839;	DNA repair enzymes AP/ExoA family
Q46E58	PF01676;PF10143;	BPG-independent phosphoglycerate mutase family, A-PGAM subfamily
A3MWR8	PF01676;PF10143;	BPG-independent phosphoglycerate mutase family, A-PGAM subfamily
Q9V431	PF05918;	API5 family
P13276	PF07464;	Insect apolipophorin-3 family
P04114	PF12491;PF06448;PF09172;PF01347;
Q24803	PF00171;PF00465;	Aldehyde dehydrogenase family; Iron-containing alcohol dehydrogenase family
P9WQC0	PF08240;	Zinc-containing alcohol dehydrogenase family
A1L4Y2	PF08240;PF00107;	Zinc-containing alcohol dehydrogenase family, Class-III subfamily
Q9Z103	PF00046;
Q6UEH3	PF07690;	Major facilitator superfamily, TCR/Tet family
A0QPD4	PF11847;
Q8VXZ7	PF16499;	Glycosyl hydrolase 27 family
Q97U94	PF05691;	Glycosyl hydrolase 36 family
Q9F234	PF16338;PF17137;PF13802;PF01055;	Glycosyl hydrolase 31 family
O13716	PF03659;	Glycosyl hydrolase 71 family
Q5T601	PF00002;PF01825;PF01390;	G-protein coupled receptor 2 family, Adhesion G-protein coupled receptor (ADGR) subfamily
Q96K78	PF00002;PF01825;	G-protein coupled receptor 2 family, Adhesion G-protein coupled receptor (ADGR) subfamily
Q9C5U0	PF03924;PF02518;PF00512;PF00072;
Q71EW5	PF00384;PF01568;	Prokaryotic molybdopterin-containing oxidoreductase family
A9RAH7	PF00115;PF00961;	LAGLIDADG endonuclease family; Heme-copper respiratory oxidase family
Q12802	PF00169;PF00621;PF10522;
Q8K009	PF00171;PF02911;PF00551;PF00550;	GART family; Aldehyde dehydrogenase family, ALDH1L subfamily
Q3IW22	PF06610;	AlaE exporter family
O57734	PF02272;PF01411;PF07973;	Class-II aminoacyl-tRNA synthetase family, Editing domain AlaX-L subfamily
O57848	PF01411;PF07973;	Class-II aminoacyl-tRNA synthetase family, Editing domain AlaX-M subfamily
P75089	PF01116;	Class II fructose-bisphosphate aldolase family
Q59YV2	PF04922;	ALG10 glucosyltransferase family
Q6BVA4	PF13439;PF00534;	Glycosyltransferase group 1 family
Q9RKU5	PF01979;	DHOase family, Allantoinase subfamily
Q02JZ8	PF03561;	Allantoicase family
B9FDB8	PF01979;	DHOase family, Allantoinase subfamily
Q6BZA0	PF04030;PF01565;	Oxygen-dependent FAD-linked oxidoreductase family
Q10197	PF12612;
Q9USQ2	PF04130;	TUBGCP family
Q6A5H2	PF00842;PF01168;	Alanine racemase family
Q15NL4	PF00842;PF01168;	Alanine racemase family
Q73NQ7	PF00842;PF01168;	Alanine racemase family
O13368	PF05792;PF11766;	ALS family
P47029	PF02752;PF00339;	ALY1 family
Q9SVV9	PF00076;PF04059;
Q8J2J3	PF13516;	AMN1 family
Q9Y2J4	PF12240;	Angiomotin family
Q55DB6	PF09229;PF08327;	AHA1 family
Q52QU2	PF00847;	AP2/ERF transcription factor family, AP2 subfamily
Q9Y4K1	PF00030;PF00652;	Beta/gamma-crystallin family
A7TQZ1	PF14877;	AIM23 family
C4Y7Q2	PF01987;	AIM24 family
H9JTG9	PF00248;	Short-chain dehydrogenases/reductases (SDR) family
Q7Z591	PF12443;
Q68VZ7	PF00696;	Aspartokinase family
O74878	PF15924;PF00534;	Glycosyltransferase group 1 family, Glycosyltransferase 4 subfamily
Q6CXY0	PF04101;	Glycosyltransferase 28 family
P18407	PF03561;	Allantoicase family
Q6F7T9	PF00743;	FAD-binding monooxygenase family
Q9SRM9	PF11744;	Aromatic acid exporter (TC 2.A.85) family
Q9URY2	PF12709;
Q55320	PF01663;
Q96L96	PF02816;PF07679;	Protein kinase superfamily, Alpha-type protein kinase family, ALPK subfamily
B1Y2H6	PF00842;PF01168;	Alanine racemase family
Q8DSF4	PF00842;PF01168;	Alanine racemase family
P97467	PF03712;PF01082;PF01436;	Peptidyl-alpha-hydroxyglycine alpha-amidating lyase family; Copper type II ascorbate-dependent monooxygenase family
F1RDM5	PF09422;	Amer family
Q9FR37	PF01425;	Amidase family
Q6A9W5	PF00883;PF02789;	Peptidase M17 family
Q7UJ62	PF00883;PF02789;	Peptidase M17 family
E3RNJ5	PF05195;PF00557;	Peptidase M24B family
A1RWC3	PF02885;PF00591;PF07831;	Thymidine/pyrimidine-nucleoside phosphorylase family, Type 2 subfamily
Q58277	PF04055;PF01938;PF00919;	Methylthiotransferase family, CDKAL1 subfamily
Q01117	PF00128;PF09260;	Glycosyl hydrolase 13 family
P29760	PF00723;	Glycosyl hydrolase 15 family
P22998	PF00128;PF02806;PF00686;	Glycosyl hydrolase 13 family
Q9BXX3	PF00023;PF12796;
P34514	PF08672;PF00888;	Cullin family
Q06848	PF00963;PF00395;
A0A097	PF00106;	Fumigaclavine B O-acetyltransferase family
Q07933	PF00148;	NifD/NifK/NifE/NifN family
Q12955	PF12796;PF13606;PF00531;PF00791;
A2X0Q3	PF05185;PF17286;PF17285;	Class I-like SAM-binding methyltransferase superfamily, Protein arginine N-methyltransferase family
Q28KN6	PF03702;	Anhydro-N-acetylmuramic acid kinase family
A7MMK0	PF03702;	Anhydro-N-acetylmuramic acid kinase family
P52183	PF00927;PF01841;PF00868;	Transglutaminase superfamily, Transglutaminase family
Q6P9J9	PF16178;PF04547;	Anoctamin family
Q812A3	PF00023;PF12796;
Q9H9E1	PF00023;PF12796;
Q66GI9	PF07690;	Major facilitator superfamily, Sodium/anion cotransporter (TC 2.A.1.14) family
Q9VXG4	PF00191;	Annexin family
P04083	PF00191;	Annexin family
Q9JHQ0	PF00191;	Annexin family
Q9ZVN6	PF07651;
Q05140	PF07651;	PICALM/SNAP91 family
O43079	PF01602;	Adaptor complexes large subunit family
O95782	PF01602;PF02296;PF02883;	Adaptor complexes large subunit family
O43299	PF14764;
Q8D3I0	PF00149;	Ap4A hydrolase family
P33224	PF00441;PF02770;	Acyl-CoA dehydrogenase family
Q9D8B1	PF04750;	AIG1 family
Q754F4	PF08022;PF01794;PF08030;	Ferric reductase (FRE) family, AIM14 subfamily
Q6BM09	PF08022;PF01794;PF08030;	Ferric reductase (FRE) family, AIM14 subfamily
C4YNS4	PF14877;	AIM23 family
A3LZY1	PF01987;	AIM24 family
Q6FLQ5	PF06999;	AIM32 family
Q9Z6L0	PF00696;	Aspartokinase family
P32872	PF00171;	Aldehyde dehydrogenase family
Q9RYG9	PF00171;	Aldehyde dehydrogenase family
Q56694	PF00171;	Aldehyde dehydrogenase family
Q9YG90	PF01791;	DeoC/FbaB aldolase family
Q9P7Q9	PF03901;	Glycosyltransferase 22 family
Q8L8W0	PF03381;	CDC50/LEM3 family
Q9R9U8	PF00015;
Q0VKZ4	PF00196;
Q54VL5	PF03561;	Allantoicase family
Q9KJX5	PF01663;
A1YYW7	PF01663;
Q86TB3	PF02816;PF07679;	Protein kinase superfamily, Alpha-type protein kinase family, ALPK subfamily
Q98A05	PF00842;PF01168;	Alanine racemase family
Q08269	PF01544;	CorA metal ion transporter (MIT) (TC 1.A.35) family
A6Q1W0	PF00842;PF01168;	Alanine racemase family
Q6FRM1	PF13516;	AMN1 family
Q9Y935	PF00883;PF02789;	Peptidase M17 family
Q6MH10	PF00883;PF02789;	Peptidase M17 family
Q8K9I0	PF00883;PF02789;	Peptidase M17 family
B3QVE8	PF00883;PF02789;	Peptidase M17 family
A5CRI6	PF00883;PF02789;	Peptidase M17 family
B8J457	PF00883;PF02789;	Peptidase M17 family
B1YKV4	PF00883;PF02789;	Peptidase M17 family
Q1RJN2	PF00883;PF02789;	Peptidase M17 family
C5BMG6	PF00883;PF02789;	Peptidase M17 family
Q73QZ3	PF00883;PF02789;	Peptidase M17 family
Q68W71	PF07690;	Major facilitator superfamily
P0AE16	PF07690;	Major facilitator superfamily
Q46628	PF02397;	Bacterial sugar transferase family
A6QL64	PF12796;	ANKRD36 family
Q02219	PF07732;	Multicopper oxidase family
P58368	PF07260;	ANKH family
G5EGA3	PF03020;
B7J3S7	PF03702;	Anhydro-N-acetylmuramic acid kinase family
B1ZHK6	PF03702;	Anhydro-N-acetylmuramic acid kinase family
C0ZSV1	PF03702;	Anhydro-N-acetylmuramic acid kinase family
O75179	PF00023;PF12796;PF00013;
Q811D2	PF12796;PF12001;
Q3V0J4	PF12796;
P24801	PF00191;	Annexin family
Q9LX08	PF00191;	Annexin (TC 1.A.31.1) family
Q6UDH6	PF01771;	Herpesviridae alkaline nuclease family
P21398	PF01593;	Flavin monoamine oxidase family
P9WQ15	PF01593;	Flavin monoamine oxidase family
H9TB18	PF01315;PF02738;PF03450;PF00941;PF00111;PF01799;	Xanthine dehydrogenase family
O43747	PF01602;PF02883;	Adaptor complexes large subunit family
Q9M2T1	PF01602;PF14796;	Adaptor complexes large subunit family
Q9UPM8	PF01602;PF14807;	Adaptor complexes large subunit family
P46933	PF00640;PF00397;
O57742	PF01676;PF10143;	BPG-independent phosphoglycerate mutase family, A-PGAM subfamily
Q18AN9	PF00580;PF13361;	Helicase family, AddA subfamily
Q24WW7	PF13361;	Helicase family, AddB/RexB type 1 subfamily
O25046	PF01979;
Q5WD17	PF13382;PF01979;	Adenine deaminase family
Q3AE81	PF13382;PF01979;	Adenine deaminase family
Q1G825	PF13382;PF01979;	Adenine deaminase family
A7I8N1	PF13382;PF01979;	Adenine deaminase family
Q8PT13	PF13382;PF01979;	Adenine deaminase family
O26952	PF13382;PF01979;	Adenine deaminase family
O74851	PF03856;	SUN family
P28629	PF01276;PF03711;PF03709;	Orn/Lys/Arg decarboxylase class-I family
Q9TVW2	PF00294;	Carbohydrate kinase PfkB family
P43567	PF00266;	Class-V pyridoxal-phosphate-dependent aminotransferase family
Q9SXL4	PF02518;PF00512;PF00072;
O95831	PF14721;PF07992;	FAD-dependent oxidoreductase family
P08660	PF00696;PF01842;	Aspartokinase family
Q8RKH2	PF00675;	Peptidase M16 family
Q3T478	PF00273;	ALB/AFP/VDB family
Q6BVB2	PF15924;PF00534;	Glycosyltransferase group 1 family
Q9USD4	PF03901;	Glycosyltransferase 22 family
P25335	PF03561;	Allantoicase family
Q9Y705	PF04130;	TUBGCP family
P37710	PF01832;PF01476;	Glycosyl hydrolase 73 family
Q53389	PF07687;PF01546;	Peptidase M20 family
P08158	PF01425;	Amidase family
P9WQ92	PF01425;	Amidase family
A6TWW9	PF00883;PF02789;	Peptidase M17 family
Q7NTY9	PF00883;PF02789;	Peptidase M17 family
Q3A831	PF00883;PF02789;	Peptidase M17 family
B2V6F5	PF00883;PF02789;	Peptidase M17 family
Q83I32	PF00883;PF02789;	Peptidase M17 family
D4ARJ9	PF01321;PF00557;PF16188;	Peptidase M24B family
Q46634	PF00534;	Glycosyltransferase group 1 family, Glycosyltransferase 4 subfamily
Q8S230	PF00909;	Ammonia transporter channel (TC 1.A.11.2) family
Q07429	PF00909;	Ammonia transporter channel (TC 1.A.11.2) family
O66515	PF00909;	Ammonia transporter channel (TC 1.A.11.2) family
P53354	PF00128;PF02806;	Glycosyl hydrolase 13 family
A2YGY2	PF07821;PF00128;	Glycosyl hydrolase 13 family
Q8LFG1	PF07821;PF00128;	Glycosyl hydrolase 13 family
P21543	PF00128;PF03423;PF01373;	Glycosyl hydrolase 14 family; Glycosyl hydrolase 13 family
P0DN29	PF00686;PF00723;	Glycosyl hydrolase 15 family
Q9ZEU2	PF00128;	Glycosyl hydrolase 13 family
Q86YJ7	PF12796;PF11904;
A1DN09	PF00501;PF13193;PF00668;PF00550;	NRP synthase family
A1DN10	PF11991;	Tryptophan dimethylallyltransferase family
A0A097	PF00106;	Fumigaclavine B O-acetyltransferase family
Q7T1K4	PF02166;PF00104;PF00105;	Nuclear hormone receptor family, NR3 subfamily
P12626	PF01590;PF02954;PF00158;
Q9UNK9	PF03372;	CCR4/nocturin family
Q9XTT4	PF08174;PF00169;
P53517	PF13953;PF13954;PF00577;	Fimbrial export usher family
Q5AU81	PF14498;	Glycosyl hydrolase 95 family
P51816	PF05110;	AF4 family
Q8TGA1	PF00698;PF08354;PF01575;	Fungal fatty acid synthetase subunit beta family
C4ULG3	PF04488;
Q8TF27	PF12796;PF01412;	Centaurin gamma-like family
Q9ALJ4	PF16874;PF16875;PF02065;	Glycosyl hydrolase 36 family
Q9RGX8	PF00722;	Glycosyl hydrolase 16 family
P43467	PF16874;PF16875;PF02065;	Glycosyl hydrolase 36 family
G4T4R7	PF16874;PF16875;PF02065;PF00485;	Glycosyl hydrolase 36 family; Uridine kinase family
Q9M354	PF01412;
Q1PFA4	PF00319;
Q9Z3R8	PF00128;	Glycosyl hydrolase 13 family
Q9Z3R5	PF01547;	Bacterial solute-binding protein 1 family
O04931	PF13802;PF01055;PF16863;	Glycosyl hydrolase 31 family
P38090	PF00324;	Amino acid-polyamine-organocation (APC) superfamily, YAT (TC 2.A.3.10) family
Q8C4G9	PF00002;	G-protein coupled receptor 2 family, Adhesion G-protein coupled receptor (ADGR) subfamily
Q96PE1	PF00002;PF01825;PF13855;	G-protein coupled receptor 2 family, Adhesion G-protein coupled receptor (ADGR) subfamily
Q9K794	PF04647;	AgrB family
Q8IZP9	PF00002;PF01825;	G-protein coupled receptor 2 family, Adhesion G-protein coupled receptor (ADGR) subfamily
B7ZCC9	PF00002;PF01825;	G-protein coupled receptor 2 family, Adhesion G-protein coupled receptor (ADGR) subfamily
Q8IZF4	PF00002;PF01825;	G-protein coupled receptor 2 family, Adhesion G-protein coupled receptor (ADGR) subfamily
P31696	PF00008;PF00050;PF07648;PF00053;PF00054;PF03146;PF01390;
A2ASQ1	PF00008;PF00050;PF07648;PF00053;PF00054;PF01390;
C4Y9R6	PF08022;PF01794;PF08030;	Ferric reductase (FRE) family, AIM14 subfamily
C5E398	PF08022;PF01794;PF08030;	Ferric reductase (FRE) family, AIM14 subfamily
A3LN69	PF08022;PF01794;PF08030;	Ferric reductase (FRE) family, AIM14 subfamily
A5DKB9	PF14877;	AIM23 family
C9SDH0	PF01987;	AIM24 family
F4IIU4	PF12799;
Q6BW42	PF04922;	ALG10 glucosyltransferase family
Q23361	PF03901;	Glycosyltransferase 22 family
P53730	PF03901;	Glycosyltransferase 22 family
A1CBE6	PF05208;	ALG3 family
Q9Y7I4	PF05208;	Glycosyltransferase 58 family
Q5AJD2	PF03155;	ALG6/ALG8 glucosyltransferase family
Q554E2	PF03155;	ALG6/ALG8 glucosyltransferase family
P40351	PF03155;	ALG6/ALG8 glucosyltransferase family
Q887Q2	PF13372;	AlgE family
Q82LL5	PF03561;	Allantoicase family
Q8TCU4	PF15309;
P40757	PF01979;	DHOase family, Allantoinase subfamily
O94534	PF12348;	TOG/XMAP215 family
Q924C5	PF02816;PF07679;	Protein kinase superfamily, Alpha-type protein kinase family, ALPK subfamily
P34552	PF13949;PF03097;
Q6A333	PF06584;
P15364	PF07679;
Q8CCJ4	PF09422;	Amer family
Q53185	PF02293;	AmiS/UreI family
Q6P326	PF00089;	Peptidase S1 family
P96581	PF10997;	Amj family
Q9XWN6	PF08174;PF00169;
Q01484	PF00023;PF12796;PF00531;PF00791;
Q80UU1	PF00023;	ANKZF1/VMS1 family
S0DS11	PF01063;	Class-IV pyridoxal-phosphate-dependent aminotransferase family
Q9YBI2	PF01676;PF10143;	BPG-independent phosphoglycerate mutase family, A-PGAM subfamily
P38700	PF00928;	Adaptor complexes medium subunit family
Q9FH50	PF05634;	APO family
Q7TMA5	PF12491;PF00134;PF06448;PF09172;PF01347;
O14791	PF05461;	Apolipoprotein L family
F4I8U2	PF00483;	Bacterial/plant glucose-1-phosphate adenylyltransferase family
P61802	PF16278;
Q2JI33	PF00156;	Purine/pyrimidine phosphoribosyltransferase family
F4JSH1	PF01150;	GDA1/CD39 NTPase family
Q54WT8	PF00230;	MIP/aquaporin (TC 1.A.8) family
Q8WWN8	PF01412;PF00169;PF00788;PF00620;PF07647;
Q24248	PF05920;	TALE/IRO homeobox family
Q84N64	PF00350;	TRAFAC class dynamin-like GTPase superfamily, Dynamin/Fzo/YdjA family
P58363	PF02518;PF00512;PF01627;PF00989;PF00072;
P78030	PF00696;	Carbamate kinase family
Q0B5P6	PF01118;	NAGSA dehydrogenase family, Type 2 subfamily
B3PVH2	PF01118;	NAGSA dehydrogenase family, Type 2 subfamily
A8Z5X3	PF01118;PF02774;	NAGSA dehydrogenase family, Type 1 subfamily
Q9P3I3	PF00202;	Class-III pyridoxal-phosphate-dependent aminotransferase family
P14012	PF00491;	Arginase family
Q7M0Z3	PF00491;	Arginase family
P62065	PF01960;	ArgJ family
A5AEC8	PF01960;	ArgJ family
A1IGU3	PF00621;PF07653;PF14604;
O15013	PF00621;
A2BEA6	PF01388;
Q4FNK3	PF14698;PF00206;	Lyase 1 family, Argininosuccinate lyase subfamily
Q93JQ9	PF14698;PF00206;	Lyase 1 family, Argininosuccinate lyase subfamily
Q5T2S8	PF00514;
Q8D341	PF01370;PF02911;PF00551;	Fmt family, UDP-L-Ara4N formyltransferase subfamily; NAD(P)-dependent epimerase/dehydratase family, UDP-glucuronic acid decarboxylase subfamily
Q8D342	PF00535;	Glycosyltransferase 2 family
B6J3I1	PF01761;	Dehydroquinate synthase family
Q31BK2	PF01761;	Dehydroquinate synthase family
C7NZH8	PF01264;	Chorismate synthase family
A7H6S7	PF08501;	Shikimate dehydrogenase family
A7TN35	PF09424;	AIM41 family
Q9VY77	PF00412;	Zyxin/ajuba family
Q99996	PF10495;
Q55F69	PF05208;	Glycosyltransferase 58 family
P53868	PF03901;	Glycosyltransferase 22 family
Q44496	PF00353;PF12708;	D-mannuronate C5-epimerase family
Q0VKZ3	PF00487;	Fatty acid desaturase type 1 family, AlkB subfamily
Q54N08	PF13532;	AlkB family
P97793	PF00629;PF07714;	Protein kinase superfamily, Tyr protein kinase family, Insulin receptor subfamily
P75713	PF07883;PF05899;	UGHY family
Q752Y3	PF04030;PF01565;	Oxygen-dependent FAD-linked oxidoreductase family
P17595	PF01443;PF01660;
P94494	PF00842;PF01168;	Alanine racemase family
B3DWZ0	PF00842;PF01168;	Alanine racemase family
B8IEC7	PF00842;PF01168;	Alanine racemase family
O74798	PF02752;PF00339;	ALY1 family
Q8N944	PF09422;	Amer family
Q80ZD5	PF13855;	Immunoglobulin superfamily, AMIGO family
Q8W4I9	PF00076;PF04059;
P23300	PF00425;	Isochorismate synthase family
Q029J4	PF00883;PF02789;	Peptidase M17 family
Q2JRU4	PF00883;PF02789;	Peptidase M17 family
P23109	PF00962;	Adenosine and AMP deaminases family
Q07075	PF11838;PF01433;	Peptidase M1 family
Q92GA9	PF07690;	Major facilitator superfamily
Q6K669	PF00883;PF02789;	Peptidase M17 family
Q10736	PF01433;	Peptidase M1 family
P0A3Z2	PF05195;PF00557;	Peptidase M24B family
A8VU90	PF12796;PF03020;
Q9Y2G4	PF12796;
Q9NQW6	PF08174;PF16018;PF00169;
Q9NW15	PF04547;	Anoctamin family
Q75V66	PF16178;PF04547;	Anoctamin family
Q499M5	PF00023;PF12796;
Q96NW4	PF00023;PF12796;PF13606;PF02204;
Q5XLY0	PF01370;	NAD(P)-dependent epimerase/dehydratase family, Dihydroflavonol-4-reductase subfamily
Q9QZ10	PF00191;	Annexin family
Q9SE45	PF00191;	Annexin (TC 1.A.31.1) family
Q9YDX6	PF00115;PF00510;	Heme-copper respiratory oxidase family; Cytochrome c oxidase subunit 3 family
Q01663	PF00170;PF08601;	BZIP family
Q759E2	PF01602;	Adaptor complexes large subunit family
Q96N21	PF01417;
Q9GPF0	PF00928;	Adaptor complexes medium subunit family
S0DLN7	PF00173;	Flavoprotein pyridine nucleotide cytochrome reductase family
T2G6Z9	PF00890;	FAD-dependent oxidoreductase 2 family
Q03025	PF00529;	Membrane fusion protein (MFP) (TC 8.A.1) family
Q43870	PF01747;PF14306;	Sulfate adenylyltransferase family
Q8MSG8	PF16278;
Q08702	PF01230;PF16278;
A9GFF3	PF00156;	Purine/pyrimidine phosphoribosyltransferase family
P38536	PF00128;PF02903;PF12733;PF00395;	Glycosyl hydrolase 13 family
P07642	PF02311;PF12833;
Q9KBQ0	PF00392;
H3ZPL1	PF00155;	Class-I pyridoxal-phosphate-dependent aminotransferase family
P0AAE6	PF13520;	Amino acid-polyamine-organocation (APC) superfamily, Basic amino acid/polyamine antiporter (APA) (TC 2.A.3.2) family
Q58428	PF01472;
S0DL59	PF00109;PF02801;	Fungal fatty acid synthetase subunit alpha family
P87175	PF03372;	DNA repair enzymes AP/ExoA family
Q9LVG4	PF06203;PF00072;	ARR-like family
O23100	PF00072;	ARR-like family
K7VLR4	PF10351;PF10347;	SABRE family
Q96PS8	PF00230;	MIP/aquaporin (TC 1.A.8) family
Q97JE0	PF11762;PF02610;	Arabinose isomerase family
O80885	PF13180;PF02163;	Peptidase M50A family
C7MCZ0	PF00004;PF16450;	AAA ATPase family
D2NT89	PF00004;PF16450;	AAA ATPase family
Q9ZTX9	PF06507;PF02362;	ARF family
A2X1A1	PF02309;PF06507;PF02362;	ARF family
Q62848	PF01412;
Q8N1W1	PF00130;PF00621;
A9HKR8	PF00696;	Acetylglutamate kinase family, ArgB subfamily
Q1AS30	PF00696;	Acetylglutamate kinase family, ArgB subfamily
Q02B43	PF00696;	Acetylglutamate kinase family, ArgB subfamily
P59391	PF01118;	NAGSA dehydrogenase family, Type 1 subfamily
A8LY49	PF01118;PF02774;	NAGSA dehydrogenase family, Type 1 subfamily
Q81M98	PF00202;	Class-III pyridoxal-phosphate-dependent aminotransferase family, ArgD subfamily
P24087	PF00202;	Class-III pyridoxal-phosphate-dependent aminotransferase family, ArgD subfamily
Q9PDF2	PF00202;	Class-III pyridoxal-phosphate-dependent aminotransferase family, ArgD subfamily
Q6WZB0	PF02668;	Clavaminate synthase family
Q9CC14	PF01960;	ArgJ family
Q7V436	PF01960;	ArgJ family
Q9ES28	PF16523;PF00307;PF00169;PF00621;PF07653;
Q8NFD5	PF01388;PF12031;
A2CG63	PF01388;PF08169;PF11717;
Q14865	PF01388;	ARID5B family
Q7VFF8	PF14698;PF00206;	Lyase 1 family, Argininosuccinate lyase subfamily
A8MH16	PF00275;	EPSP synthase family
O28775	PF00275;	EPSP synthase family
Q3AQ41	PF00275;	EPSP synthase family
C0QS40	PF00275;	EPSP synthase family
Q2KBU1	PF00275;	EPSP synthase family
Q0AX99	PF00275;	EPSP synthase family
A5IK73	PF00275;	EPSP synthase family
B5YE18	PF01761;	Dehydroquinate synthase family
Q8EXX1	PF01761;	Dehydroquinate synthase family
A2C9Z1	PF01761;	Dehydroquinate synthase family
Q11001	PF11838;PF01433;	Peptidase M1 family
Q8N6M6	PF09127;PF01433;	Peptidase M1 family
C9SEV5	PF00557;	Peptidase M24B family
A0B6C9	PF02885;PF00591;PF07831;	Thymidine/pyrimidine-nucleoside phosphorylase family, Type 2 subfamily
P42778	PF02073;	Peptidase M29 family
Q01693	PF04389;PF04151;	Peptidase M28 family, M28E subfamily
P08117	PF07821;PF00128;	Glycosyl hydrolase 13 family
O60087	PF00723;	Glycosyl hydrolase 15 family
P29957	PF00128;PF02806;	Glycosyl hydrolase 13 family
P29750	PF00128;PF02806;PF00686;	Glycosyl hydrolase 13 family
Q9A757	PF03702;	Anhydro-N-acetylmuramic acid kinase family
P44861	PF03702;	Anhydro-N-acetylmuramic acid kinase family
B4RQI7	PF03702;	Anhydro-N-acetylmuramic acid kinase family
Q92PK6	PF03702;	Anhydro-N-acetylmuramic acid kinase family
Q3SLK0	PF03702;	Anhydro-N-acetylmuramic acid kinase family
Q6IWH7	PF16178;PF04547;	Anoctamin family
P17342	PF01094;	ANF receptor family
Q6UB99	PF00023;PF12796;
Q8TF21	PF00023;PF12796;
Q9UTL8	PF01602;	Adaptor complexes large subunit family
Q54J83	PF00515;PF13181;	APC3/CDC27 family
Q08683	PF12862;	APC5 family
Q9U943	PF08742;PF06448;PF09172;PF01347;PF00094;
Q8W4A5	PF05634;	APO family
P08519	PF00051;PF00089;	Peptidase S1 family, Plasminogen subfamily
P42063	PF00528;PF12911;	Binding-protein-dependent transport system permease family, OppBC subfamily
Q6Z4A7	PF01507;PF00085;	APS reductase family
G4MNH3	PF11951;PF00172;
P96710	PF00083;	Major facilitator superfamily, Sugar transporter (TC 2.A.1.1) family
B0R9X2	PF03553;	NhaC Na(+)/H(+) (TC 2.A.35) antiporter family
Q05885	PF08445;	Acetyltransferase family, ARD1 subfamily
O13412	PF07573;PF08550;PF00320;
P93024	PF02309;PF06507;PF02362;	ARF family
P93022	PF02309;PF06507;PF02362;	ARF family
Q01356	PF00153;	Mitochondrial carrier (TC 2.A.29) family
Q15X80	PF01118;PF02774;	NAGSA dehydrogenase family, Type 1 subfamily
Q8TER5	PF00621;
Q3U5C8	PF00169;PF00621;PF14604;
O95376	PF01485;	RBR family, Ariadne subfamily
Q9Z1N7	PF01388;
Q03989	PF01388;
B5X3B2	PF03088;	Strictosidine synthase family
P38207	PF03372;PF06839;	DNA repair enzymes AP/ExoA family
P56405	PF00230;	MIP/aquaporin (TC 1.A.8) family
Q7NNP3	PF00230;	MIP/aquaporin (TC 1.A.8) family
P23910	PF07690;	Major facilitator superfamily
A2QJX5	PF04082;PF00172;	XlnR/xlr1 family, araR subfamily
Q9P7B8	PF09692;
O53092	PF13520;	Amino acid-polyamine-organocation (APC) superfamily, Basic amino acid/polyamine antiporter (APA) (TC 2.A.3.2) family
Q876L3	PF03062;	Membrane-bound acyltransferase family, Sterol o-acyltransferase subfamily
Q01K26	PF02309;PF06507;PF02362;	ARF family
Q01217	PF00696;PF04768;PF01118;PF02774;	Acetylglutamate kinase family; NAGSA dehydrogenase family
A8EWG2	PF00696;	Acetylglutamate kinase family, ArgB subfamily
Q2J862	PF00696;	Acetylglutamate kinase family, ArgB subfamily
Q8CUN0	PF00696;	Acetylglutamate kinase family, ArgB subfamily
Q9A652	PF00202;	Class-III pyridoxal-phosphate-dependent aminotransferase family, ArgD subfamily
Q6BUP9	PF00202;	Class-III pyridoxal-phosphate-dependent aminotransferase family
P73133	PF00202;	Class-III pyridoxal-phosphate-dependent aminotransferase family, ArgD subfamily
P37818	PF00491;	Arginase family
Q759Y5	PF01960;	ArgJ family
Q3Z731	PF01960;	ArgJ family
P05466	PF00275;	EPSP synthase family
Q822G0	PF00275;	EPSP synthase family
Q7VJV4	PF00275;	EPSP synthase family
Q88VL2	PF00275;	EPSP synthase family
Q8F6P5	PF00275;	EPSP synthase family
A6UTB9	PF00275;	EPSP synthase family
Q8TXN4	PF00275;	EPSP synthase family
A9BHP7	PF00275;	EPSP synthase family
Q9V1H1	PF00275;	EPSP synthase family
Q82IU1	PF00275;	EPSP synthase family
A1AW10	PF01761;	Dehydroquinate synthase family
Q05FR1	PF01264;	Chorismate synthase family
Q0SV31	PF01488;PF08501;	Shikimate dehydrogenase family
Q9PK27	PF01202;	Shikimate kinase family
B0R569	PF00288;	GHMP kinase family, Archaeal shikimate kinase subfamily
P45951	PF03372;PF02037;	DNA repair enzymes AP/ExoA family
Q09994	PF08174;PF00169;
Q60J38	PF12796;PF00013;	Mask family
Q9VCA8	PF12796;PF00013;
Q9P2S6	PF12796;PF02493;PF01753;
Q9V4P1	PF08174;PF16018;PF00169;
A6NC57	PF13606;
A5PMU4	PF12796;PF00640;PF00536;PF07647;
Q75A82	PF00153;	Mitochondrial carrier (TC 2.A.29) family
P41361	PF00079;	Serpin family
P15358	PF02822;	Protease inhibitor I15 (antistasin) family
P22465	PF00191;	Annexin family
Q99186	PF00928;	Adaptor complexes medium subunit family
Q54VE0	PF01602;	Adaptor complexes large subunit family
Q8U1R0	PF10609;	Mrp/NBP35 ATP-binding proteins family
Q9H1A4	PF12859;	APC1 family
O42839	PF12896;PF12894;
Q5ATG5	PF00441;PF02770;PF02771;	Acyl-CoA dehydrogenase family
P37302	PF02225;PF04389;	Peptidase M28 family, M28A subfamily
Q82F74	PF02127;	Peptidase M18 family
Q9BZZ5	PF05918;	API5 family
Q9XIR4	PF05634;	APO family
Q9BWW8	PF05461;	Apolipoprotein L family
G5CTG0	PF00230;	MIP/aquaporin (TC 1.A.8) family
Q5NB85	PF02309;PF06507;PF02362;	ARF family
Q9ZTX8	PF02309;PF06507;PF02362;	ARF family
Q6YVY0	PF02309;PF06507;PF02362;	ARF family
A3BH85	PF06507;PF02362;	ARF family
Q55DT8	PF00202;	Class-III pyridoxal-phosphate-dependent aminotransferase family
B3QWH2	PF01316;PF02863;	ArgR family
B9LD91	PF14698;PF00206;	Lyase 1 family, Argininosuccinate lyase subfamily
Q2NWA9	PF02366;	Glycosyltransferase 83 family
Q3ZZI5	PF00275;	EPSP synthase family
P43905	PF00275;	EPSP synthase family
Q5HP79	PF00275;	EPSP synthase family
Q9PB21	PF00275;	EPSP synthase family
Q6MHP7	PF01264;	Chorismate synthase family
Q8TXN1	PF01264;	Chorismate synthase family
A7Z8F5	PF01979;	DHOase family, Allantoinase subfamily
Q9JHX6	PF03561;	Allantoicase family
Q92VC1	PF03561;	Allantoicase family
B4S1A6	PF00842;PF01168;	Alanine racemase family
A8ZRV0	PF00842;PF01168;	Alanine racemase family
C6KTB7	PF12796;
Q8Z3L5	PF03741;	TerC family
Q51417	PF02293;	AmiS/UreI family
Q75A58	PF13516;	AMN1 family
C0QC86	PF00883;PF02789;	Peptidase M17 family
Q92HQ3	PF07690;	Major facilitator superfamily
Q7RYL6	PF01321;PF00557;PF16188;	Peptidase M24B family
Q5PNU3	PF01398;PF08969;	Peptidase M67C family
A5PLL1	PF12796;	ANKRD34 family
A0A097	PF00106;	Fumigaclavine B O-acetyltransferase family
P10275	PF02166;PF00104;PF00105;	Nuclear hormone receptor family, NR3 subfamily
Q9U6Y9	PF05185;PF17286;PF17285;	Class I-like SAM-binding methyltransferase superfamily, Protein arginine N-methyltransferase family
A1A5B4	PF04547;	Anoctamin family
O97529	PF00191;	Annexin family
Q9ZVJ6	PF00191;	Annexin (TC 1.A.31.1) family
P36000	PF01602;	Adaptor complexes large subunit family
Q9C744	PF01602;	Adaptor complexes large subunit family
Q54R84	PF01602;PF09066;	Adaptor complexes large subunit family
Q9I9H8	PF00619;PF00931;PF00400;
Q9FFF9	PF12859;	APC1 family
Q54NI1	PF12896;PF12894;	APC4 family
Q5RAQ5	PF12896;PF12894;	APC4 family
Q66KI8	PF14921;	APCDD1 family
Q9TLS6	PF00427;PF00502;	Phycobilisome linker protein family
Q61315	PF05972;PF05956;PF16689;PF05923;PF00514;PF05937;PF05924;	Adenomatous polyposis coli (APC) family
Q5ATG7	PF07690;	Major facilitator superfamily, Monocarboxylate porter (TC 2.A.1.13) family
Q9YBQ2	PF00326;	Peptidase S9C family
Q4VA82	PF00001;	G-protein coupled receptor 1 family
Q9V496	PF06448;PF09172;PF01347;PF00094;
Q8VZH2	PF11838;PF01433;	Peptidase M1 family
O96559	PF06079;	Apyrase family
Q23808	PF00230;	MIP/aquaporin (TC 1.A.8) family
O60306	PF16399;	CWF11 family
Q9K7C3	PF00005;	ABC transporter superfamily
B5BLW5	PF07859;	'GDXG' lipolytic enzyme family
D4AZD1	PF13579;	Glycosyltransferase group 1 family, Glycosyltransferase 33 subfamily
A0A1D8	PF00083;	ALS family
P36992	PF00014;PF00061;	Calycin superfamily, Lipocalin family
O32106	PF00883;PF02789;	Peptidase M17 family
O32956	PF00883;PF02789;	Peptidase M17 family
Q5XGB9	PF00883;PF02789;	Peptidase M17 family
Q10737	PF11838;PF01433;	Peptidase M1 family
A4RQ11	PF05195;PF00557;	Peptidase M24B family
B6YWT7	PF02885;PF00591;PF07831;	Thymidine/pyrimidine-nucleoside phosphorylase family, Type 2 subfamily
Q46631	PF13614;PF13807;PF02706;	Etk/wzc family
P26612	PF00128;PF02806;	Glycosyl hydrolase 13 family
P14804	PF00686;PF00723;	Glycosyl hydrolase 15 family
P22861	PF01055;PF16863;	Glycosyl hydrolase 31 family
P19531	PF00128;PF02806;PF00686;PF01833;	Glycosyl hydrolase 13 family
P20845	PF00128;PF11941;	Glycosyl hydrolase 13 family
P30269	PF00128;PF16738;	Glycosyl hydrolase 13 family
P23671	PF00128;PF16760;	Glycosyl hydrolase 13 family
Q8NAG6	PF12796;PF03020;
Q8N7Z5	PF00023;PF12796;
Q9SF09	PF01490;	Amino acid/polyamine transporter 2 family, Amino acid/auxin permease (AAAP) (TC 2.A.18.8) subfamily
Q38914	PF00847;	AP2/ERF transcription factor family, AP2 subfamily
P97384	PF00191;	Annexin family
Q9TRC7	PF01179;PF02727;PF02728;	Copper/topaquinone oxidase family
Q54IT3	PF01593;	Flavin monoamine oxidase family
O16025	PF00305;PF01477;	Lipoxygenase family
P47795	PF00928;PF01217;	Adaptor complexes medium subunit family
Q8I1N6	PF00847;
P38065	PF01602;PF02883;	Adaptor complexes large subunit family
P27351	PF01602;	Adaptor complexes large subunit family
Q52718	PF02424;PF04246;	RseC family; ApbE family
Q5P5G5	PF02538;	Oxoprolinase family
O95996	PF05956;PF16689;PF05923;PF00514;PF05924;	Adenomatous polyposis coli (APC) family
O51572	PF02127;	Peptidase M18 family
S0DL65	PF08031;PF01565;	Oxygen-dependent FAD-linked oxidoreductase family
P29673	PF00046;PF00412;
P31318	PF00696;PF04768;PF01118;	Acetylglutamate kinase family; NAGSA dehydrogenase family
B0SIF3	PF00696;	Acetylglutamate kinase family, ArgB subfamily
A9GQU6	PF00696;	Acetylglutamate kinase family, ArgB subfamily
Q9TSZ0	PF00079;	Serpin family
Q5E084	PF03702;	Anhydro-N-acetylmuramic acid kinase family
Q9HCE9	PF04547;	Anoctamin family
Q6UB98	PF00023;PF12796;
Q06497	PF00153;	Mitochondrial carrier (TC 2.A.29) family
D4GSY7	PF00005;	ABC transporter superfamily
Q99JG3	PF00191;	Annexin family
A0KGT6	PF00149;	Ap4A hydrolase family
P53382	PF01883;PF10609;	MIP18 family; Mrp/NBP35 ATP-binding proteins family
O85292	PF02424;	ApbE family
Q9UJX3	PF13181;	APC7 family
Q5ATG8	PF00698;PF00501;PF00668;PF16197;PF00109;PF02801;PF08659;PF08242;PF07993;PF00550;PF14765;
Q9LNJ3	PF14541;PF14543;	Peptidase A1 family
Q95PP1	PF06394;	Protease inhibitor I33 family
Q93YX4	PF00085;
Q9LKL2	PF06203;PF00072;	ARR-like family
Q93WK5	PF06203;PF00072;	ARR-like family
Q69SV0	PF00141;	Peroxidase family, Ascorbate peroxidase subfamily
B1MWD1	PF00696;	Acetylglutamate kinase family, ArgB subfamily
O30156	PF00202;	Class-III pyridoxal-phosphate-dependent aminotransferase family, ArgD subfamily
Q8CUM9	PF00202;	Class-III pyridoxal-phosphate-dependent aminotransferase family, ArgD subfamily
Q7MAE6	PF00202;	Class-III pyridoxal-phosphate-dependent aminotransferase family, ArgD subfamily
Q486G0	PF01960;	ArgJ family
P62060	PF01960;	ArgJ family
P62061	PF01960;	ArgJ family
O26284	PF01960;	ArgJ family
P05085	PF11951;PF00172;
G3XCU2	PF12833;
Q12774	PF15441;PF00621;PF14604;
Q5FWH6	PF00621;
E7F888	PF01388;	ARID5B family
Q9Y4B4	PF00271;PF00176;	SNF2/RAD54 helicase family
Q3SZJ0	PF14698;PF00206;	Lyase 1 family, Argininosuccinate lyase subfamily
A1BG31	PF14698;PF00206;	Lyase 1 family, Argininosuccinate lyase subfamily
Q8XMJ8	PF14698;PF00206;	Lyase 1 family, Argininosuccinate lyase subfamily
Q024T3	PF14698;PF00206;	Lyase 1 family, Argininosuccinate lyase subfamily
B7NNT5	PF01522;	Polysaccharide deacetylase family, ArnD deformylase subfamily
Q9DG12	PF00010;PF00989;PF08447;
Q55ER5	PF03256;	APC10 family
Q8H1U4	PF12862;	APC5 family
Q00083	PF12814;
F6C6C1	PF14310;PF00933;PF01915;	Glycosyl hydrolase 3 family
P18275	PF13520;	Amino acid-polyamine-organocation (APC) superfamily, Basic amino acid/polyamine antiporter (APA) (TC 2.A.3.2) family
Q9UU82	PF03062;	Membrane-bound acyltransferase family, Sterol o-acyltransferase subfamily
E3GWT5	PF02633;	Creatininase superfamily, FAPy deformylase family
Q0JKI9	PF06507;PF02362;	ARF family
A3DGK5	PF01118;PF02774;	NAGSA dehydrogenase family, Type 1 subfamily
P96136	PF01118;PF02774;	NAGSA dehydrogenase family, Type 1 subfamily
B1GYR2	PF01118;PF02774;	NAGSA dehydrogenase family, Type 1 subfamily
Q9PEM6	PF01118;	NAGSA dehydrogenase family, Type 1 subfamily
Q89VE9	PF00202;	Class-III pyridoxal-phosphate-dependent aminotransferase family, ArgD subfamily
O08321	PF00202;	Class-III pyridoxal-phosphate-dependent aminotransferase family, ArgD subfamily
A7E5P6	PF01960;	ArgJ family
A8Q9M0	PF01960;	ArgJ family
Q9NXL2	PF00621;PF07653;PF14604;
Q9ES67	PF00595;PF09128;PF00621;
Q8BWA8	PF00621;PF00018;
Q66HT8	PF03747;	ADP-ribosylglycohydrolase family
P29374	PF01388;PF08169;PF11717;
Q8CSL7	PF02518;PF00512;
Q8U705	PF14698;PF00206;	Lyase 1 family, Argininosuccinate lyase subfamily
Q981V0	PF02655;PF00206;	Lyase 1 family, Argininosuccinate lyase subfamily
P41739	PF00010;PF00989;
Q0V3H0	PF01761;PF01487;PF00275;PF08501;PF01202;	Dehydroquinate synthase family; EPSP synthase family; Shikimate kinase family; Type-I 3-dehydroquinase family; Shikimate dehydrogenase family
Q6C1X5	PF01761;PF01487;PF00275;PF01488;PF08501;PF01202;	Dehydroquinate synthase family; EPSP synthase family; Shikimate kinase family; Type-I 3-dehydroquinase family; Shikimate dehydrogenase family
C5DVG6	PF01761;PF01487;PF00275;PF01488;PF08501;PF01202;	Dehydroquinate synthase family; EPSP synthase family; Shikimate kinase family; Type-I 3-dehydroquinase family; Shikimate dehydrogenase family
B3DSQ0	PF00275;	EPSP synthase family
Q89WF2	PF00275;	EPSP synthase family
B1L5R5	PF00275;	EPSP synthase family
Q2FQ54	PF00275;	EPSP synthase family
C1AH01	PF00275;	EPSP synthase family
P27793	PF01264;	Chorismate synthase family
C7PC56	PF01264;	Chorismate synthase family
A0K2D5	PF08501;PF00899;	Shikimate dehydrogenase family
Q9ZJX8	PF08501;	Shikimate dehydrogenase family
Q8P3W6	PF01488;PF08501;	Shikimate dehydrogenase family
Q9GZN1	PF00022;	Actin family, ARP6 subfamily
Q9FXD6	PF00249;PF00072;	ARR family, Type-B subfamily
Q08DD1	PF00884;	Sulfatase family
P45313	PF00571;PF01380;	SIS family, GutQ/KpsF subfamily
Q25490	PF06448;PF09172;PF01347;PF00094;
P42061	PF00496;	Bacterial solute-binding protein 5 family
B7XIC4	PF00230;	MIP/aquaporin (TC 1.A.8) family
P15879	PF03496;
Q8RYC8	PF02309;PF06507;PF02362;	ARF family
Q882K8	PF00202;	Class-III pyridoxal-phosphate-dependent aminotransferase family, ArgD subfamily
A9SLE5	PF01960;	ArgJ family
Q68CP9	PF01388;PF02257;
P53974	PF00069;	Protein kinase superfamily, Ser/Thr protein kinase family
Q8U483	PF00206;	Lyase 1 family, Argininosuccinate lyase subfamily
A8FRR0	PF02366;	Glycosyltransferase 83 family
Q9L213	PF00275;	EPSP synthase family
B8J8W7	PF00275;	EPSP synthase family
Q894D2	PF00275;	EPSP synthase family
Q03X10	PF00275;	EPSP synthase family
A2SU05	PF00275;	EPSP synthase family
A9A231	PF00275;	EPSP synthase family
Q04HC7	PF00275;	EPSP synthase family
Q3A2N6	PF01761;	Dehydroquinate synthase family
Q6BML9	PF00022;	Actin family, ARP6 subfamily
Q0IEG8	PF00022;	Actin family, ARP8 subfamily
Q6LAD6	PF12385;	Peptidase C70 family
A7TGF3	PF00339;	ART10 family
P0AE35	PF00528;	Binding-protein-dependent transport system permease family, HisMQ subfamily
E7F8F4	PF00270;PF00271;PF02889;	Helicase family
Q8HXK9	PF00619;PF02758;
Q2LAE1	PF00856;PF07496;	Class V-like SAM-binding methyltransferase superfamily, Histone-lysine methyltransferase family, SET2 subfamily
Q09788	PF11790;
P42113	PF00733;PF13537;	Asparagine synthetase family
P0CX77	PF00710;	Asparaginase 1 family
P77610	PF00324;	Amino acid-polyamine-organocation (APC) superfamily, Amino acid transporter (AAT) (TC 2.A.3.1) family
Q9ZWR8	PF02458;	Plant acyltransferase family
O85673	PF00355;PF00848;	Bacterial ring-hydroxylating dioxygenase alpha subunit family
Q9NFS4	PF00191;	Annexin family
Q66641	PF01771;	Herpesviridae alkaline nuclease family
O70423	PF01179;PF02727;PF02728;	Copper/topaquinone oxidase family
Q94AN4	PF00847;	AP2/ERF transcription factor family, AP2 subfamily
P53383	PF01883;PF10609;	MIP18 family; Mrp/NBP35 ATP-binding proteins family
S0DLP2	PF00501;PF00668;PF00550;	NRP synthase family
P08594	PF05922;PF00082;	Peptidase S8 family
G5CTG2	PF00230;	MIP/aquaporin (TC 1.A.8) family
Q9U8P7	PF00230;	MIP/aquaporin (TC 1.A.8) family
Q2T4S8	PF00005;	ABC transporter superfamily, Arabinose importer (TC 3.A.1.2.2) family
Q1JUP5	PF08450;	SMP-30/CGR1 family
Q8CHG5	PF00630;PF00632;
A6UUS5	PF02633;	Creatininase superfamily, FAPy deformylase family
Q0D9R7	PF02309;PF06507;PF02362;	ARF family
Q54HC6	PF12796;PF02893;PF00069;	Protein kinase superfamily, TKL Ser/Thr protein kinase family
Q80X86	PF04826;
Q6NXE6	PF00514;	ARMC6 family
B4EUL1	PF02366;	Glycosyltransferase 83 family
O15945	PF00010;PF00989;
A6R8Q8	PF01761;PF01487;PF00275;PF08501;PF01202;	Dehydroquinate synthase family; EPSP synthase family; Shikimate kinase family; Type-I 3-dehydroquinase family; Shikimate dehydrogenase family
Q4P8F6	PF01761;PF01487;PF00275;PF01488;PF08501;PF01202;	Dehydroquinate synthase family; EPSP synthase family; Shikimate kinase family; Type-I 3-dehydroquinase family; Shikimate dehydrogenase family
Q04052	PF00172;
A9IJI7	PF00275;	EPSP synthase family
B9MQK4	PF00275;	EPSP synthase family
B9LUD2	PF00275;	EPSP synthase family
Q1IKI5	PF00275;	EPSP synthase family
Q8THH3	PF00275;	EPSP synthase family
Q2NH05	PF00275;	EPSP synthase family
Q980I9	PF01761;	Dehydroquinate synthase family
C4ZAX1	PF01264;	Chorismate synthase family
Q7UPN5	PF01264;	Chorismate synthase family
Q6G5A9	PF01488;PF08501;	Shikimate dehydrogenase family
Q9NZ32	PF00022;	Actin family
Q9DCB4	PF01424;PF12752;
Q5AP59	PF00022;	Actin family, ARP6 subfamily
Q54GU0	PF03600;	CitM (TC 2.A.11) transporter family
D4GUZ4	PF09721;	Archaeosortase A family
Q9WV74	PF12796;PF07525;	Ankyrin SOCS box (ASB) family
Q81RQ4	PF01261;
P74383	PF01112;	Ntn-hydrolase family
Q9VW15	PF01426;PF00856;	Class V-like SAM-binding methyltransferase superfamily, Histone-lysine methyltransferase family, SET2 subfamily
Q96FT7	PF00858;	Amiloride-sensitive sodium channel (TC 1.A.6) family, ASIC4 subfamily
Q9Z1T1	PF01602;PF14796;PF14797;	Adaptor complexes large subunit family
Q4V832	PF01417;
Q9Y6B7	PF01602;PF09066;	Adaptor complexes large subunit family
Q8L7A9	PF01602;	Adaptor complexes large subunit family
O35827	PF00640;
Q5ZKK3	PF12862;	APC5 family
Q5P5G2	PF05378;PF01968;	Oxoprolinase family
Q8NCL9	PF14921;
P80559	PF00427;PF00502;	Phycobilisome linker protein family
Q5ATH2	PF00067;	Cytochrome P450 family
S0DPY2	PF07690;	Major facilitator superfamily, TCR/Tet family
P0DMT6	PF01442;	Apolipoprotein A1/A4/E family
Q4LDD4	PF01412;PF00169;PF00788;PF00620;PF07647;
Q9FGV1	PF02309;PF06507;PF02362;	ARF family
Q54M18	PF00696;PF04768;PF01118;	Acetylglutamate kinase family; NAGSA dehydrogenase family
Q1D264	PF00696;	Acetylglutamate kinase family, ArgB subfamily
B8D1G6	PF01118;PF02774;	NAGSA dehydrogenase family, Type 1 subfamily
Q1AS32	PF01118;PF02774;	NAGSA dehydrogenase family, Type 1 subfamily
Q7UUJ7	PF01960;	ArgJ family
Q15052	PF16523;PF00307;PF00169;PF00621;PF14604;
Q7Z628	PF00169;PF00621;
Q5FPK5	PF14698;PF00206;	Lyase 1 family, Argininosuccinate lyase subfamily
A8NMB4	PF01761;PF01487;PF00275;PF08501;PF01202;	Dehydroquinate synthase family; EPSP synthase family; Shikimate kinase family; Type-I 3-dehydroquinase family; Shikimate dehydrogenase family
Q12659	PF01761;PF01487;PF00275;PF08501;PF01202;	Dehydroquinate synthase family; EPSP synthase family; Shikimate kinase family; Type-I 3-dehydroquinase family; Shikimate dehydrogenase family
Q9YEK9	PF00275;	EPSP synthase family
A3DK03	PF00275;	EPSP synthase family
B8GF70	PF00275;	EPSP synthase family
Q96Y91	PF00275;	EPSP synthase family
B1ZQS6	PF01761;	Dehydroquinate synthase family
Q6L1G8	PF01761;	Dehydroquinate synthase family
Q83GD7	PF01761;	Dehydroquinate synthase family
A7HZN6	PF01264;	Chorismate synthase family
Q8ZW90	PF01264;	Chorismate synthase family
Q8G5X4	PF01761;PF01202;	Shikimate kinase family; Dehydroquinate synthase family
Q09849	PF00022;	Actin family
Q6CSB9	PF00022;	Actin family, ARP4 subfamily
P08690	PF02374;	ArsA ATPase family
Q46366	PF02374;	ArsA ATPase family
P50473	PF00884;	Sulfatase family
C5DL84	PF00339;	ART10 family
Q5ANH2	PF04161;	ARV1 family
A6YP92	PF00046;PF03826;	Paired homeobox family, Bicoid subfamily
Q54G57	PF00270;PF00271;PF02889;	Helicase family
G5EFZ3	PF00622;
P28249	PF05170;	AsmA family
Q58516	PF00733;	Asparagine synthetase family
P9WN33	PF00733;PF13537;	Asparagine synthetase family
Q7WQR6	PF01958;PF03447;	L-aspartate dehydrogenase family
Q9LX20	PF14541;PF14543;	Peptidase A1 family
Q96KQ4	PF12796;PF00018;	ASPP family
C8VJQ1	PF11991;	Tryptophan dimethylallyltransferase family
Q7NFY1	PF01264;	Chorismate synthase family
Q54JY2	PF00022;	Actin family
P13824	PF00076;
Q54E71	PF00022;	Actin family, ARP5 subfamily
O52027	PF02374;	ArsA ATPase family
P51689	PF00884;	Sulfatase family
B6K7R8	PF00400;	WD repeat ASA1 family
Q9SG80	PF06964;	Glycosyl hydrolase 51 family
Q949T8	PF00856;	Class V-like SAM-binding methyltransferase superfamily, Histone-lysine methyltransferase family, SET2 subfamily
O35240	PF00858;	Amiloride-sensitive sodium channel (TC 1.A.6) family, ASIC3 subfamily
Q9P6S5	PF08655;	DASH complex ASK1 family
B1JMD1	PF00171;	Aldehyde dehydrogenase family, AstD subfamily
P59598	PF13919;PF05066;PF13922;	Asx family
Q9H7F0	PF00689;PF00690;PF12409;	Cation transport ATPase (P-type) (TC 3.A.3) family, Type V subfamily
Q9ULK2	PF08313;
A2QWA6	PF10033;	ATG13 family, Fungi subfamily
A3LQY1	PF10033;	ATG13 family, Fungi subfamily
A6ZX59	PF10033;	ATG13 family, Fungi subfamily
O13934	PF01764;	AB hydrolase superfamily, Lipase family
P87248	PF00069;	Protein kinase superfamily, Ser/Thr protein kinase family, APG1/unc-51/ULK1 subfamily
Q5A950	PF03033;PF02893;PF00201;	Glycosyltransferase 28 family
Q8NJS1	PF03033;PF02893;PF00169;PF00201;	Glycosyltransferase 28 family
Q75E74	PF13329;PF09333;	ATG2 family
A2QSC9	PF13329;PF09333;	ATG2 family
Q1E702	PF13329;PF09333;	ATG2 family
A6ZRK1	PF13329;PF09333;	ATG2 family
P0CQ10	PF03416;	Peptidase C54 family
P53867	PF03416;	Peptidase C54 family
P0CM37	PF04106;	ATG5 family
O43069	PF16420;PF00899;	ATG7 family
A1DNW0	PF04109;	ATG9 family
Q57878	PF01472;PF01702;PF14810;	Archaeosine tRNA-ribosyltransferase family
Q4PH16	PF00664;PF00005;	ABC transporter superfamily, ABCB family, Heavy Metal importer (TC 3.A.1.210) subfamily
Q9M3G7	PF02259;PF02260;PF00454;PF00855;	PI3/PI4-kinase family
Q9N3Q4	PF02260;PF00454;	PI3/PI4-kinase family, ATM subfamily
Q6CAD2	PF02260;PF00454;	PI3/PI4-kinase family, ATM subfamily
Q06067	PF02518;PF00512;PF00989;
C5DGG6	PF13929;	ATP25 family
Q9WYI3	PF01761;PF01202;	Shikimate kinase family; Dehydroquinate synthase family
O67925	PF01202;	Shikimate kinase family
Q9Y7X8	PF00022;	Actin family
Q9LYP5	PF00072;	ARR family, Type-B subfamily
P13027	PF14215;PF00010;	BHLH protein family
O66908	PF02374;	ArsA ATPase family
P54420	PF00733;PF13537;	Asparagine synthetase family
Q00624	PF00394;PF07731;PF07732;	Multicopper oxidase family
P31339	PF01483;PF00082;	Peptidase S8 family
Q9BZE9	PF11470;PF00789;
Q8TS47	PF01958;PF03447;	L-aspartate dehydrogenase family
Q9LS40	PF14541;PF14543;	Peptidase A1 family
P38986	PF00710;	Asparaginase 1 family
P39945	PF08240;
P10084	PF00010;
Q5RCY5	PF00752;	Asteroid family
Q9NQ11	PF12409;	Cation transport ATPase (P-type) (TC 3.A.3) family, Type V subfamily
A1DI95	PF11700;	ATG22 family
Q09891	PF16212;PF16209;	Cation transport ATPase (P-type) (TC 3.A.3) family, Type IV subfamily
Q08853	PF00689;PF00690;	Cation transport ATPase (P-type) (TC 3.A.3) family
Q5AMN3	PF10377;	ATG11 family
A5DQA8	PF10033;	ATG13 family, Fungi subfamily
A7F7B2	PF10033;	ATG13 family, Fungi subfamily
Q5I0B9	PF08614;PF00400;	WD repeat ATG16 family
A1C7E5	PF04108;	ATG17 family
Q6BSK5	PF04108;	ATG17 family
A7TM40	PF04108;	ATG17 family
F4IRW0	PF00069;	Protein kinase superfamily, Ser/Thr protein kinase family
Q59VY1	PF04106;	ATG5 family
Q5RCS0	PF04109;	ATG9 family
Q8TYV3	PF01702;	Archaeosine tRNA-ribosyltransferase family
A8L3V9	PF00119;	ATPase A chain family
A3MAS4	PF00006;PF00306;PF02874;	ATPase alpha/beta chains family
Q98QB7	PF00006;PF00306;	ATPase alpha/beta chains family
Q96PE2	PF00621;
Q84RQ9	PF01485;	RBR family, Ariadne subfamily
Q9LEU8	PF14698;PF00206;	Lyase 1 family, Argininosuccinate lyase subfamily
Q8D339	PF02366;	Glycosyltransferase 83 family
A8QCB2	PF01761;PF01487;PF00275;PF01488;PF08501;PF01202;	Dehydroquinate synthase family; EPSP synthase family; Shikimate kinase family; Type-I 3-dehydroquinase family; Shikimate dehydrogenase family
Q8J294	PF01761;PF01487;PF00275;PF01488;PF08501;PF01202;	Dehydroquinate synthase family; EPSP synthase family; Shikimate kinase family; Type-I 3-dehydroquinase family; Shikimate dehydrogenase family
P53090	PF00155;	Class-I pyridoxal-phosphate-dependent aminotransferase family
Q1IZN3	PF00275;	EPSP synthase family
Q21BX8	PF01761;	Dehydroquinate synthase family
Q2Y7L8	PF01264;	Chorismate synthase family
Q4FNS5	PF01488;PF08501;	Shikimate dehydrogenase family
Q1QEG9	PF01488;PF08501;	Shikimate dehydrogenase family
Q940Z2	PF00022;	Actin family, ARP5 subfamily
B5X2S3	PF00022;	Actin family, ARP8 subfamily
P55274	PF02752;PF00339;	Arrestin family
Q54WW4	PF01112;	Ntn-hydrolases family
Q23498	PF00149;PF05184;	Acid sphingomyelinase family
P49089	PF00733;PF13537;
Q5AR52	PF03723;PF00372;	Tyrosinase family
Q8IXJ9	PF13919;PF05066;PF13922;	Asx family
O54827	PF16212;PF16209;	Cation transport ATPase (P-type) (TC 3.A.3) family, Type IV subfamily
Q5T6C5	PF08313;
Q0CJ61	PF07690;	Major facilitator superfamily
Q5AAU5	PF03632;PF03636;	Glycosyl hydrolase 65 family
Q6BRA6	PF10377;	ATG11 family
A5DPN3	PF10377;	ATG11 family
Q758N2	PF10033;	ATG13 family, Fungi subfamily
O02607	PF01264;	Chorismate synthase family
B3DXL1	PF01202;	Shikimate kinase family
Q6FJV8	PF00022;	Actin family, ARP4 subfamily
Q6ZJW9	PF00022;	Actin family, ARP4 subfamily
P0CM04	PF00022;	Actin family, ARP6 subfamily
Q9LSW2	PF00022;	Actin family, ARP8 subfamily
F1NTD6	PF00270;PF00271;PF02889;	Helicase family
G5EFF1	PF00013;PF16544;
Q9UAY4	PF00149;	Acid sphingomyelinase family
Q4XST6	PF02374;	ArsA ATPase family
O74397	PF00733;PF13537;
Q59200	PF10415;PF00206;	Class-II fumarase/aspartase family, Aspartase subfamily
Q16937	PF00188;	CRISP family
Q75DC2	PF13639;
Q6DEB1	PF00202;	Class-III pyridoxal-phosphate-dependent aminotransferase family
Q0D159	PF00698;PF00501;PF00668;PF16197;PF00109;PF02801;PF08659;PF07993;PF00550;PF14765;	NRP synthase family
Q9C438	PF10377;	ATG11 family
Q12527	PF10377;	ATG11 family
A6RYB8	PF12063;PF00069;	Protein kinase superfamily, Ser/Thr protein kinase family, APG1/unc-51/ULK1 subfamily
A7TIZ4	PF12063;PF00069;	Protein kinase superfamily, Ser/Thr protein kinase family, APG1/unc-51/ULK1 subfamily
Q6BZE1	PF00787;	Sorting nexin family
Q7S1I0	PF03033;PF02893;PF00169;	Glycosyltransferase 28 family
Q6BTX0	PF13329;PF09333;	ATG2 family
Q59UG3	PF03416;	Peptidase C54 family
A5E0T7	PF16420;PF00899;	ATG7 family
A6ZT79	PF16420;PF00899;	ATG7 family
Q8RUS5	PF04109;	ATG9 family
P22036	PF00689;PF00690;	Cation transport ATPase (P-type) (TC 3.A.3) family, Type IIIB subfamily
Q4WVM7	PF02259;PF02260;PF00454;PF11640;	PI3/PI4-kinase family, ATM subfamily
Q6FRZ9	PF02260;PF00454;PF11640;	PI3/PI4-kinase family, ATM subfamily
Q6BV76	PF02260;PF00454;PF11640;	PI3/PI4-kinase family, ATM subfamily
Q01896	PF00689;PF00690;	Cation transport ATPase (P-type) (TC 3.A.3) family, Type IID subfamily
P76458	PF01144;	3-oxoacid CoA-transferase subunit A family
P44051	PF02667;
Q1HRS5	PF00119;	ATPase A chain family
Q75G39	PF00119;	ATPase A chain family
Q9FFP1	PF01485;	RBR family, Ariadne subfamily
Q6A058	PF04826;
B1WUD4	PF01761;	Dehydroquinate synthase family
B1YI19	PF01761;	Dehydroquinate synthase family
Q5YTK6	PF01761;	Dehydroquinate synthase family
Q6A8I2	PF01761;	Dehydroquinate synthase family
Q12640	PF01264;	Chorismate synthase family
Q0AZJ3	PF01264;	Chorismate synthase family
Q9FNJ8	PF00800;
P35146	PF01487;	Type-I 3-dehydroquinase family
Q12UJ9	PF01488;PF08501;	Shikimate dehydrogenase family
Q6BXN0	PF00022;	Actin family, ARP4 subfamily
Q4P2E8	PF00022;	Actin family, ARP4 subfamily
O96622	PF12894;PF00400;	WD repeat ARPC1 family
Q2FUW5	PF15432;	Accessory Sec system protein Asp3 family
Q2FUW4	PF16929;	Accessory Sec system protein Asp2 family
Q5AR54	PF00501;PF00668;PF08241;PF00550;	NRP synthase family
Q9A7W2	PF00171;	Aldehyde dehydrogenase family, AstD subfamily
Q5ZUT5	PF00171;	Aldehyde dehydrogenase family, AstD subfamily
Q5ZM88	PF13919;PF05066;PF13922;	Asx family
Q6PL18	PF00004;PF00439;	AAA ATPase family
Q2PFX0	PF04377;PF04376;	R-transferase family
P16639	PF04377;PF04376;	R-transferase family
O60180	PF00557;	Peptidase M24 family
Q8IMC6	PF00069;	Protein kinase superfamily, CK1 Ser/Thr protein kinase family
Q9H1I8	PF02845;	ASCC2 family
P0DOW1	PF01494;	PaxM FAD-dependent monooxygenase family
P37367	PF00689;PF00690;	Cation transport ATPase (P-type) (TC 3.A.3) family, Type IIA subfamily
Q52EB3	PF12063;PF00069;	Protein kinase superfamily, Ser/Thr protein kinase family, APG1/unc-51/ULK1 subfamily
Q4P0K0	PF12063;PF00069;	Protein kinase superfamily, Ser/Thr protein kinase family, APG1/unc-51/ULK1 subfamily
P53104	PF12063;PF00069;	Protein kinase superfamily, Ser/Thr protein kinase family, APG1/unc-51/ULK1 subfamily
Q59X11	PF13329;PF09333;	ATG2 family
P0CM30	PF13329;PF09333;PF12624;	ATG2 family
A7KAL3	PF13329;PF09333;	ATG2 family
Q6C2F5	PF04109;	ATG9 family
P16602	PF04508;	Poxviridae A25 protein family
P93823	PF13639;	RING-type zinc finger family, ATL subfamily
Q7TSK7	PF05986;PF08686;PF00090;
Q6UY14	PF05986;PF08686;PF00090;
Q75DR7	PF13929;	ATP25 family
A8FIB8	PF00119;	ATPase A chain family
A6L4L7	PF00006;PF02874;	ATPase alpha/beta chains family
A0LSL3	PF00213;	ATPase delta chain family
Q3B144	PF00213;	ATPase delta chain family
C1AW02	PF00213;	ATPase delta chain family
Q4A603	PF00231;	ATPase gamma chain family
P46100	PF00271;PF00176;	SNF2/RAD54 helicase family
O15072	PF05986;PF01562;PF01421;PF00090;
Q9UKP5	PF05986;PF01562;PF08686;PF01421;PF00090;
Q9X759	PF00884;	Sulfatase family
Q29A33	PF06741;PF14438;	Ataxin-2 family
Q8GZ42	PF00628;PF00855;PF00856;	Class V-like SAM-binding methyltransferase superfamily, Histone-lysine methyltransferase family, TRX/MLL subfamily
P12522	PF00690;	Cation transport ATPase (P-type) (TC 3.A.3) family, Type IIIA subfamily
Q9FMB4	PF14817;	HAUS5 family
P39642	PF07690;	Major facilitator superfamily
P42196	PF01036;	Archaeal/bacterial/fungal opsin family
O24174	PF00171;	Aldehyde dehydrogenase family
O35147	PF10514;	Bcl-2 family
Q9JLV1	PF02179;PF00397;
Q8TBE0	PF01426;
Q8L762	PF01373;	Glycosyl hydrolase 14 family
O25369	PF01103;PF07244;	BamA family
Q6D8D5	PF01103;PF07244;	BamA family
Q6CL13	PF15272;PF15271;	BBP1 family
P46392	PF02785;PF00289;PF00364;PF02786;
Q3EBM5	PF14541;PF14543;	Peptidase A1 family
O94823	PF16212;PF16209;	Cation transport ATPase (P-type) (TC 3.A.3) family, Type IV subfamily
Q9TV52	PF00689;PF00690;PF08282;	Cation transport ATPase (P-type) (TC 3.A.3) family, Type IIC subfamily
Q7PNM6	PF05301;	Acetyltransferase ATAT1 family
P22189	PF00689;PF00690;	Cation transport ATPase (P-type) (TC 3.A.3) family, Type IID subfamily
Q12675	PF16212;PF16209;	Cation transport ATPase (P-type) (TC 3.A.3) family, Type IV subfamily
P40527	PF16212;PF16209;	Cation transport ATPase (P-type) (TC 3.A.3) family, Type IV subfamily
Q9X5X3	PF00403;	Cation transport ATPase (P-type) (TC 3.A.3) family, Type IB subfamily
O36028	PF16212;PF16209;	Cation transport ATPase (P-type) (TC 3.A.3) family, Type IV subfamily
Q9SUG7	PF04108;PF10377;	ATG11 family
Q67C55	PF10377;	ATG11 family
O14261	PF10377;	ATG11 family
O75143	PF10033;	ATG13 family, Metazoan subfamily
Q6C0L6	PF04108;	ATG17 family
Q5A649	PF12063;PF00069;	Protein kinase superfamily, Ser/Thr protein kinase family, APG1/unc-51/ULK1 subfamily
Q6BS08	PF12063;PF00069;	Protein kinase superfamily, Ser/Thr protein kinase family, APG1/unc-51/ULK1 subfamily
Q0UY20	PF12063;PF00069;	Protein kinase superfamily, Ser/Thr protein kinase family, APG1/unc-51/ULK1 subfamily
Q6FR93	PF00787;	Sorting nexin family
A6ZXL6	PF00787;	Sorting nexin family
A7KAN4	PF03033;PF02893;PF00169;	Glycosyltransferase 28 family
A7A179	PF03033;PF02893;PF00169;PF00201;	Glycosyltransferase 28 family
Q96BY7	PF13329;PF09333;PF12624;	ATG2 family
A6S7C7	PF13329;PF09333;	ATG2 family
Q871L5	PF13329;PF09333;PF12624;	ATG2 family
Q6C6M0	PF13329;PF09333;	ATG2 family
A5DSB4	PF03416;	Peptidase C54 family
Q8NJJ3	PF03416;	Peptidase C54 family
Q6CH28	PF03416;	Peptidase C54 family
Q8N6G6	PF07679;PF08686;PF00090;
Q8W571	PF13639;	RING-type zinc finger family, ATL subfamily
A7TQF7	PF13929;	ATP25 family
O67527	PF00213;	ATPase delta chain family
Q47M79	PF00213;	ATPase delta chain family
Q5FH34	PF00231;	ATPase gamma chain family
B1ZWN7	PF00231;	ATPase gamma chain family
Q57674	PF00137;	V-ATPase proteolipid subunit family
Q9GQN5	PF00271;PF00176;	SNF2/RAD54 helicase family
O94766	PF03360;	Glycosyltransferase 43 family
Q9C0J1	PF01762;	Glycosyltransferase 31 family
Q9FFU6	PF03188;PF10517;PF03351;
Q29G73	PF00022;	Actin family, ARP8 subfamily
Q8TJK1	PF13847;	Methyltransferase superfamily, Arsenite methyltransferase family
P17953	PF16364;PF08363;PF00746;
Q1PEL7	PF01466;PF03931;	SKP1 family
O43520	PF16212;PF16209;	Cation transport ATPase (P-type) (TC 3.A.3) family, Type IV subfamily
Q0CJ56	PF04082;PF00172;
Q75B79	PF10377;	ATG11 family
Q7S055	PF10377;	ATG11 family
A7TL57	PF10377;	ATG11 family
Q6FL58	PF12063;PF00069;	Protein kinase superfamily, Ser/Thr protein kinase family, APG1/unc-51/ULK1 subfamily
P0CM33	PF11700;	ATG22 family
Q51ZN8	PF13329;PF09333;	ATG2 family
A7KAI1	PF13329;PF09333;	ATG2 family
A7TM79	PF13329;PF09333;	ATG2 family
Q9SRQ8	PF13639;	RING-type zinc finger family, ATL subfamily
P54259	PF03154;
Q6CLH6	PF13929;	ATP25 family
B9DX64	PF00213;	ATPase delta chain family
A5VIR0	PF00231;	ATPase gamma chain family
P97857	PF05986;PF01562;PF01421;PF00090;
Q9TT93	PF05986;PF01562;PF01421;PF00090;
Q08236	PF16978;PF16979;	SIN1 family
Q54JV5	PF00022;	Actin family, ARP8 subfamily
Q05933	PF04062;	ARPC3 family
P36575	PF02752;PF00339;	Arrestin family
P25549	PF00884;	Sulfatase family
P25169	PF00287;	X(+)/potassium ATPases subunit beta family
P18596	PF00689;PF00690;PF08282;	Cation transport ATPase (P-type) (TC 3.A.3) family, Type IIA subfamily
A8XRF5	PF05301;	Acetyltransferase ATAT1 family
Q6BQ20	PF10033;	ATG13 family, Fungi subfamily
O36019	PF10033;	ATG13 family, Fungi subfamily
Q0U6H9	PF09768;	Peptidase M76 family
A9GHR6	PF00006;PF00306;PF02874;	ATPase alpha/beta chains family
A8L3W2	PF00213;	ATPase delta chain family
B2GLY7	PF00213;	ATPase delta chain family
B8HAZ2	PF00213;	ATPase delta chain family
Q3A077	PF00430;	ATPase B chain family
Q21ZA0	PF00430;PF11154;PF00213;	ATPase B chain family
Q9U7E0	PF00271;PF00176;	SNF2/RAD54 helicase family
A2YH41	PF02259;PF02260;PF00454;PF08064;	PI3/PI4-kinase family, ATM subfamily
Q76LX8	PF01421;PF00090;
P37279	PF00403;	Cation transport ATPase (P-type) (TC 3.A.3) family, Type IB subfamily
Q44249	PF00120;	Glutamine synthetase family
Q6FSJ9	PF10033;	ATG13 family, Fungi subfamily
A7KAJ8	PF10033;	ATG13 family, Fungi subfamily
Q5ANC9	PF04109;	ATG9 family
Q51WZ9	PF04109;	ATG9 family
Q9YAC2	PF01702;	Archaeosine tRNA-ribosyltransferase family
P46668	PF02183;PF00046;	HD-ZIP homeobox family, Class I subfamily
Q8LFY8	PF13639;	RING-type zinc finger family, ATL subfamily
P38110	PF02260;PF00454;PF11640;	PI3/PI4-kinase family, ATM subfamily
A9RAH2	PF00119;	ATPase A chain family
Q9XT50	PF00403;	Cation transport ATPase (P-type) (TC 3.A.3) family, Type IB subfamily
Q603U2	PF00006;PF00306;	ATPase alpha/beta chains family
Q1MP34	PF00231;	ATPase gamma chain family
Q9KNG8	PF03899;	Bacterial AtpI family
Q54ER4	PF02259;PF02260;PF00454;PF08064;	PI3/PI4-kinase family, ATM subfamily
Q99J86	PF00431;PF01344;PF00059;PF01437;
Q9FKS4	PF02259;PF02260;PF00454;PF08064;	PI3/PI4-kinase family, ATM subfamily
O59666	PF00403;	Cation transport ATPase (P-type) (TC 3.A.3) family, Type IB subfamily
Q55DE7	PF06741;PF07145;PF14438;	Ataxin-2 family
Q99700	PF06741;PF07145;PF14438;	Ataxin-2 family
P95442	PF01979;	ATZ/TRZ family
Q59998	PF00403;	Cation transport ATPase (P-type) (TC 3.A.3) family, Type IB subfamily
Q8TGE1	PF00660;	SRP1/TIP1 family
O35625	PF16646;PF08833;PF00778;PF00615;
Q3USF0	PF01762;	Glycosyltransferase 31 family
Q8KWT5	PF07883;
Q9FYZ9	PF03492;	Methyltransferase superfamily, Type-7 methyltransferase family
Q9I703	PF00324;	Amino acid-polyamine-organocation (APC) superfamily, Amino acid transporter (AAT) (TC 2.A.3.1) family
Q9Z277	PF00439;PF00628;PF10537;PF15612;PF15613;	WAL family, BAZ1B subfamily
Q5RC62	PF00118;	TCP-1 chaperonin family, BBS12 subfamily
P9WPQ2	PF02785;PF00289;PF00364;PF02786;
F4I9T0	PF02138;PF15787;PF14844;PF00400;
O00512	PF11502;	BCL9 family
Q8CGN4	PF12796;PF15808;PF16553;	BCOR family
P37657	PF10995;
Q02948	PF04111;	Beclin family
P39960	PF00169;PF00617;PF00618;PF00620;
Q5AR47	PF00891;	Class I-like SAM-binding methyltransferase superfamily, Cation-independent O-methyltransferase family
Q39I23	PF04952;	AspA/AstE family, Succinylglutamate desuccinylase subfamily
Q7NU26	PF04952;	AspA/AstE family, Succinylglutamate desuccinylase subfamily
Q4VNC0	PF00690;PF12409;	Cation transport ATPase (P-type) (TC 3.A.3) family, Type V subfamily
Q0CJ62	PF01494;	PaxM FAD-dependent monooxygenase family
Q9HDW7	PF00689;PF00690;	Cation transport ATPase (P-type) (TC 3.A.3) family
Q12674	PF16212;PF16209;	Cation transport ATPase (P-type) (TC 3.A.3) family, Type IV subfamily
O34431	PF00689;PF00690;	Cation transport ATPase (P-type) (TC 3.A.3) family, Type IIA subfamily
P35315	PF00689;PF00690;PF08282;	Cation transport ATPase (P-type) (TC 3.A.3) family
Q99941	PF00170;	BZIP family, ATF subfamily
A7TTE2	PF10033;	ATG13 family, Fungi subfamily
O42862	PF10186;	ATG14 family
Q757A7	PF04108;	ATG17 family
Q75CH3	PF12063;PF00069;	Protein kinase superfamily, Ser/Thr protein kinase family, APG1/unc-51/ULK1 subfamily
Q6BYP8	PF03416;	Peptidase C54 family
Q6CXW3	PF16420;PF00899;	ATG7 family
P48016	PF03632;PF03636;	Glycosyl hydrolase 65 family
B4U8V3	PF00119;	ATPase A chain family
Q1IS49	PF00119;	ATPase A chain family
P47643	PF00430;	ATPase B chain family
O50141	PF00231;	ATPase gamma chain family
Q59LR2	PF02259;PF02260;PF00454;PF08064;	PI3/PI4-kinase family, ATM subfamily
G5ED29	PF14438;	Ataxin-2 family
Q9M364	PF00628;PF00855;PF01342;PF00856;	Class V-like SAM-binding methyltransferase superfamily, Histone-lysine methyltransferase family, TRX/MLL subfamily
Q9HMA9	PF04167;	AubA family
C3N509	PF04167;	AubA family
Q13825	PF00378;	Enoyl-CoA hydratase/isomerase family
Q8GYS4	PF01490;	Amino acid/polyamine transporter 2 family, Amino acid/auxin permease (AAAP) (TC 2.A.18.5) subfamily
Q8BVM4	PF02784;PF00278;	Orn/Lys/Arg decarboxylase class-II family, ODC antizyme inhibitor subfamily
Q8NCT1	PF02752;PF00339;	Arrestin family
P53244	PF02752;	Arrestin family
Q04489	PF00733;PF13537;
Q5AR55	PF00067;	Cytochrome P450 family
Q9SCK0	PF10033;	ATG13 family, Plant subfamily
Q96QE3	PF00004;	AAA ATPase family
A3M3H0	PF13018;PF03895;PF05658;PF05662;	Autotransporter-2 (AT-2) (TC 1.B.40) family
Q5A1Z5	PF10033;	ATG13 family, Fungi subfamily
A7A1U4	PF04108;	ATG17 family
Q75F47	PF00400;	WD repeat SVP1 family
Q9HDZ7	PF00400;	WD repeat SVP1 family
Q6CSX2	PF12063;PF00069;	Protein kinase superfamily, Ser/Thr protein kinase family, APG1/unc-51/ULK1 subfamily
Q9Y7T4	PF12063;PF00069;	Protein kinase superfamily, Ser/Thr protein kinase family, APG1/unc-51/ULK1 subfamily
Q59TN9	PF00787;	Sorting nexin family
Q9USM8	PF00787;	Sorting nexin family
Q9Y751	PF03033;PF02893;PF00169;PF00201;	Glycosyltransferase 28 family
Q08D51	PF13329;PF09333;PF12624;	ATG2 family
Q6CQ43	PF13329;PF09333;	ATG2 family
O94649	PF13329;PF09333;PF12624;	ATG2 family
Q7S3X7	PF03416;	Peptidase C54 family
Q94CD5	PF16420;PF00899;	ATG7 family
Q6CT08	PF04109;	ATG9 family
A7KAI7	PF04109;	ATG9 family
D0ZTB2	PF00689;PF00690;	Cation transport ATPase (P-type) (TC 3.A.3) family, Type IIIB subfamily
Q672V4	PF01494;	PaxM FAD-dependent monooxygenase family
Q7RZT9	PF02259;PF02260;PF00454;PF11640;	PI3/PI4-kinase family, ATM subfamily
Q4A600	PF00430;	ATPase B chain family
A8F3J8	PF00430;	ATPase B chain family
Q6HA09	PF01400;	Peptidase M12A family
Q80Z10	PF01823;	Astrotactin family
Q76L83	PF13919;PF05066;PF13922;	Asx family
A8BM50	PF05301;	Acetyltransferase ATAT1 family
D4B5H9	PF03632;PF03636;	Glycosyl hydrolase 65 family
P54678	PF00689;PF00690;	Cation transport ATPase (P-type) (TC 3.A.3) family, Type IIB subfamily
P38929	PF00689;PF00690;	Cation transport ATPase (P-type) (TC 3.A.3) family
P39524	PF16212;PF16209;	Cation transport ATPase (P-type) (TC 3.A.3) family, Type IV subfamily
P37278	PF00689;PF00690;	Cation transport ATPase (P-type) (TC 3.A.3) family, Type IIA subfamily
Q0CJ60	PF05199;PF00732;	GMC oxidoreductase family
Q1QUS3	PF04377;PF04376;	R-transferase family
A2QIL5	PF12063;PF00069;	Protein kinase superfamily, Ser/Thr protein kinase family, APG1/unc-51/ULK1 subfamily
Q6P4T0	PF13329;PF09333;PF12624;	ATG2 family
Q6FP05	PF13329;PF09333;	ATG2 family
P46667	PF02183;PF00046;	HD-ZIP homeobox family, Class I subfamily
Q751J3	PF02260;PF00454;PF11640;	PI3/PI4-kinase family, ATM subfamily
Q2U639	PF02259;PF02260;PF00454;PF11640;	PI3/PI4-kinase family, ATM subfamily
Q6CP76	PF02260;PF00454;PF11640;	PI3/PI4-kinase family, ATM subfamily
Q62388	PF02259;PF02260;PF00454;PF11640;	PI3/PI4-kinase family, ATM subfamily
A7HQY7	PF00119;	ATPase A chain family
Q8D3J9	PF00119;	ATPase A chain family
Q04656	PF00403;	Cation transport ATPase (P-type) (TC 3.A.3) family, Type IB subfamily
P11402	PF00213;	ATPase delta chain family
B1MLV9	PF00430;PF00213;	ATPase B chain family; ATPase delta chain family
Q9RRX9	PF00710;	Asparaginase 1 family
Q05FN6	PF00764;	Argininosuccinate synthase family, Type 1 subfamily
Q8GUL1	PF12490;	WD repeat SVP1 family
P57709	PF00689;PF00690;	Cation transport ATPase (P-type) (TC 3.A.3) family, Type IIA subfamily
Q6UQ17	PF16212;PF16209;	Cation transport ATPase (P-type) (TC 3.A.3) family, Type IV subfamily
Q4PHZ2	PF01764;	AB hydrolase superfamily, Lipase family
A3LX29	PF04108;	ATG17 family
Q6CNX6	PF00787;	Sorting nexin family
Q5A6K2	PF11700;	ATG22 family
Q6BHF8	PF12709;	ATG23 family
Q6JUT9	PF11559;	ADIP family
Q6BN88	PF03033;PF02893;PF00201;	Glycosyltransferase 28 family
A1CYS1	PF03033;PF02893;PF00169;	Glycosyltransferase 28 family
A7TF84	PF03033;PF02893;PF00169;PF00201;	Glycosyltransferase 28 family
F8S296	PF13329;PF09333;PF12624;	ATG2 family
Q5B1T9	PF13329;PF09333;	ATG2 family
[truncated: 24,752 more rows]

## Sheet: Figure7
Supplementary Data for Figure 7: List of Protein families containing long repeats proteins
Protein family name	Number of proteins
Class-II aminoacyl-tRNA synthetase family	179
Protein kinase superfamily, Ser/Thr protein kinase family	174
Class-I aminoacyl-tRNA synthetase family	162
Cytochrome P450 family	151
Mitochondrial carrier (TC 2.A.29) family	107
G-protein coupled receptor 1 family	97
ABC transporter superfamily	85
ATP-dependent AMP-binding enzyme family	82
Major facilitator superfamily	81
Complex I subunit 2 family	79
NAD-dependent DNA ligase family, LigA subfamily	72
DNA polymerase type-B family	71
Peptidase C19 family	67
Phenylalanyl-tRNA synthetase beta subunit family, Type 1 subfamily	67
MurCDEF family	66
RNA polymerase beta chain family	66
SNF2/RAD54 helicase family	63
FKBP-type PPIase family, Tig subfamily	61
DNA mismatch repair MutS family	60
TRAFAC class translation factor GTPase superfamily, Classic translation factor GTPase family, IF-2 subfamily	54
Glycosyl hydrolase 13 family	53
Peptidase S16 family	52
DNA mismatch repair MutL/HexB family	51
AAA ATPase family; Peptidase M41 family	50
PPR family, PCMP-H subfamily	49
SecA family	47
UvrC family	47
RNA polymerase beta' chain family	46
PPR family, P subfamily	45
PPR family, PCMP-E subfamily	45
TRNA(Ile)-lysidine synthase family	45
EPSP synthase family	44
HisA/HisF family	42
AAA ATPase family	41
Major facilitator superfamily, Sugar transporter (TC 2.A.1.1) family	41
Peptidase S8 family	41
Multi antimicrobial extrusion (MATE) (TC 2.A.66.1) family	39
Adenylyl cyclase class-4/guanylyl cyclase family	38
Peptidase S1 family	38
TRAFAC class myosin-kinesin ATPase superfamily, Myosin family	38
Class V-like SAM-binding methyltransferase superfamily	37
Class-I aminoacyl-tRNA synthetase family, ValS type 1 subfamily	37
Glutamyl-tRNA reductase family	37
Glycosyltransferase 28 family, MurG subfamily	36
Phosphohexose mutase family	36
Aldehyde dehydrogenase family	34
DEAD box helicase family, DEAH subfamily	34
TRAFAC class TrmE-Era-EngA-EngB-Septin-like GTPase superfamily, EngA (Der) GTPase family	34
TRAFAC class TrmE-Era-EngA-EngB-Septin-like GTPase superfamily, TrmE GTPase family	34
Peptidase M17 family	33
UDP-glycosyltransferase family	33
Multicopper oxidase family	32
UppP family	32
ABC transporter superfamily, ABCC family, Conjugate transporter (TC 3.A.1.208) subfamily	31
ATP-dependent DNA ligase family	31
Class-I aminoacyl-tRNA synthetase family, IleS type 2 subfamily	30
Class-I pyridoxal-phosphate-dependent aminotransferase family	30
Helicase family, AddA subfamily	30
IPP transferase family	30
Adenine deaminase family	29
Class-II pyridoxal-phosphate-dependent aminotransferase family, Histidinol-phosphate aminotransferase subfamily	29
FGAMS family	29
Peptidase S10 family	29
RNA polymerase beta' chain family, RpoC2 subfamily	29
TonB-dependent receptor family	29
AB hydrolase superfamily, Lipase family	28
Dynein heavy chain family	28
Glycosyltransferase 1 family, Bacterial/plant glycogen synthase subfamily	28
Krueppel C2H2-type zinc-finger protein family	28
Methyltransferase superfamily, tRNA (mnm(5)s(2)U34)-methyltransferase family; DAO family	28
Peptidase M16 family	28
Protein disulfide isomerase family	28
Class-I aminoacyl-tRNA synthetase family, Glutamate--tRNA ligase type 1 subfamily	27
Complex I subunit 5 family	27
NAD-dependent glycerol-3-phosphate dehydrogenase family	27
NhaA Na(+)/H(+) (TC 2.A.33) antiporter family	27
OXA1/ALB3/YidC family, Type 1 subfamily	27
PI3/PI4-kinase family	27
Protein kinase superfamily, STE Ser/Thr protein kinase family, STE20 subfamily	27
HAK/KUP transporter (TC 2.A.72) family	26
Short-chain dehydrogenases/reductases (SDR) family	26
SLX4 family	26
Sorting nexin family	26
TRAFAC class myosin-kinesin ATPase superfamily, Kinesin family	26
Class I-like SAM-binding methyltransferase superfamily, RNA M5U methyltransferase family	25
Glycosyltransferase 4 family, MraY subfamily	25
GPI family	25
LptD family	25
Peptidase A1 family	25
Polyribonucleotide nucleotidyltransferase family	25
PP2C family	25
Protein kinase superfamily, Tyr protein kinase family	25
TIC214 family	25
ATG2 family	24
CinA family	24
Class-II aminoacyl-tRNA synthetase family, Type 1 subfamily	24
DNA polymerase type-C family, DnaE subfamily	24
DnaA family	24
NRP synthase family	24
Peptidase M1 family	24
PEP-utilizing enzyme family	24
TPP enzyme family, MenD subfamily	24
Type IA topoisomerase family	24
Amino acid-polyamine-organocation (APC) superfamily	23
BZIP family	23
Class-I aminoacyl-tRNA synthetase family, IleS type 1 subfamily	23
DNA polymerase type-A family	23
GlnE family	23
Glycosyl hydrolase 3 family	23
GMC oxidoreductase family	23
Helicase family, Dicer subfamily	23
Protein kinase superfamily, TKL Ser/Thr protein kinase family	23
RecF family	23
TPP enzyme family	23
Type-B carboxylesterase/lipase family	23
UPF0753 family	23
ATPase alpha/beta chains family	22
GatB/GatE family, GatB subfamily	22
GcvT family	22
Helicase family, UvrD subfamily	22
Methyltransferase superfamily, RsmH family	22
PI3/PI4-kinase family, ATM subfamily	22
Prokaryotic molybdopterin-containing oxidoreductase family	22
SMC family	22
Type II topoisomerase GyrA/ParC subunit family	22
Alanine racemase family	21
Anthranilate phosphoribosyltransferase family	21
EF-Ts family	21
EPSP synthase family, MurA subfamily	21
Methylthiotransferase family, RimO subfamily	21
Protein kinase superfamily, AGC Ser/Thr protein kinase family	21
Terpene synthase family	21
UbiA prenyltransferase family, Protoheme IX farnesyltransferase subfamily	21
UPF0182 family	21
VPS10-related sortilin family	21
ABC transporter superfamily, ABCB family, Multidrug resistance exporter (TC 3.A.1.201) subfamily	20
Amidase family, GatA subfamily	20
Class-I pyridine nucleotide-disulfide oxidoreductase family	20
CobS family	20
DnaG primase family	20
Glycosyl hydrolase 1 family	20
Heat shock protein 70 family	20
Methyltransferase superfamily	20
MnmG family	20
MurB family	20
TRAFAC class translation factor GTPase superfamily, Classic translation factor GTPase family, EF-G/EF-2 subfamily	20
Acyl-CoA dehydrogenase family	19
Cation transport ATPase (P-type) (TC 3.A.3) family, Type IB subfamily	19
ClpA/ClpB family	19
FGGY kinase family	19
'GDSL' lipolytic enzyme family	19
GlnD family	19
Glycosyl hydrolase 5 (cellulase A) family	19
HEATR1/UTP10 family	19
Mediator complex subunit 12 family	19
N(4)/N(6)-methyltransferase family	19
Oxygen-dependent FAD-linked oxidoreductase family	19
Pseudouridine synthase TruD family	19
XseA family	19
ABC transporter superfamily, ABCG family, PDR (TC 3.A.1.205) subfamily	18
CLASP family	18
Class-II aminoacyl-tRNA synthetase family, Type-1 seryl-tRNA synthetase subfamily	18
Class-III pyridoxal-phosphate-dependent aminotransferase family	18
Exportin family	18
Fmt family	18
Glycosyltransferase 28 family	18
Helicase family	18
Integrin alpha chain family	18
Protein kinase superfamily, ADCK protein kinase family	18
Protein kinase superfamily, Ser/Thr protein kinase family, APG1/unc-51/ULK1 subfamily	18
PTR2/POT transporter (TC 2.A.17) family	18
Radical SAM superfamily, RlmN family	18
Ribonucleoside diphosphate reductase large chain family	18
Villin/gelsolin family	18
WD repeat HIR1 family	18
Adaptor complexes large subunit family	17
Class-I aminoacyl-tRNA synthetase family, MetG type 1 subfamily	17
Class-III pyridoxal-phosphate-dependent aminotransferase family, HemL subfamily	17
Complex I subunit 4 family	17
Dehydroquinate synthase family	17
DNA mismatch repair MutS family, MutS2 subfamily	17
Ferrochelatase family	17
Glycosyl hydrolase 10 (cellulase F) family	17
Glycosyl hydrolase 2 family	17
Glycosyl hydrolase 31 family	17
Glycosyltransferase 2 family	17
Glycosyltransferase group 1 family, Glycosyltransferase 4 subfamily	17
G-protein coupled receptor 2 family, Adhesion G-protein coupled receptor (ADGR) subfamily	17
Heat shock protein 90 family	17
IML1 family	17
Lgt family	17
Major facilitator superfamily, TCR/Tet family	17
MurCDEF family, MurE subfamily	17
NAD kinase family	17
Nuclear hormone receptor family	17
Peptidase M14 family	17
Peptidase M24B family	17
TRIM/RBCC family	17
TrpA family	17
Carbohydrate kinase PfkB family	16
CLU family	16
DNA polymerase type-C family, DnaE2 subfamily	16
DNA polymerase type-Y family	16
Fimbrial export usher family	16
Flavin monoamine oxidase family	16
FtsK/SpoIIIE/SftA family	16
HutI family	16
IPP isomerase type 2 family	16
Methyltransferase superfamily, RlmKL family	16
NLRP family	16
OSBP family	16
PEPCase type 1 family	16
Peptidase M12A family	16
Protein kinase superfamily, CMGC Ser/Thr protein kinase family, CDC2/CDKX subfamily	16
Protein kinase superfamily, Tyr protein kinase family, Insulin receptor subfamily	16
SecD/SecF family, SecD subfamily	16
Transketolase family, DXPS subfamily	16
Zinc-containing alcohol dehydrogenase family	16
Bacterial solute-binding protein 5 family	15
Chorismate synthase family	15
CobB/CobQ family, CobQ subfamily	15
Complex I subunit 1 family	15
DapA family	15
Delta endotoxin family	15
EamA transporter family	15
FAD-dependent oxidoreductase family	15
Glycosyl hydrolase 9 (cellulase E) family	15
Helicase family, RecQ subfamily	15
Helicase family, SKI2 subfamily	15
HMBS family	15
Mediator complex subunit 13 family	15
Mediator complex subunit 14 family	15
MIP/aquaporin (TC 1.A.8) family	15
NnrE/AIBP family; NnrD/CARKD family	15
Peptidase S1C family	15
Phenylalanyl-tRNA synthetase beta subunit family, Type 2 subfamily	15
Protein kinase superfamily, CAMK Ser/Thr protein kinase family, SNF1 subfamily	15
SecY/SEC61-alpha family	15
SEDS family, FtsW subfamily	15
SNF2/RAD54 helicase family, SWR1 subfamily	15
TCP-1 chaperonin family	15
Tetrahydrofolate dehydrogenase/cyclohydrolase family	15
Timeless family	15
TRAFAC class dynamin-like GTPase superfamily, Dynamin/Fzo/YdjA family	15
TRAFAC class dynamin-like GTPase superfamily, GB1/RHD3-type GTPase family, RHD3 subfamily	15
TRAFAC class myosin-kinesin ATPase superfamily, Kinesin family, KIN-14 subfamily	15
UreD family	15
2-oxoacid dehydrogenase family	14
ABC transporter superfamily, ABCF family, EF3 subfamily	14
Acetokinase family	14
Adenylosuccinate synthetase family	14
ArgJ family	14
Binding-protein-dependent transport system permease family	14
Class-I aminoacyl-tRNA synthetase family, Glutamate--tRNA ligase type 2 subfamily	14
Class-II aminoacyl-tRNA synthetase family, ProS type 1 subfamily	14
CN hydrolase family, Apolipoprotein N-acyltransferase subfamily	14
Cullin family	14
GHMP kinase family, IspE subfamily	14
Glutamate--cysteine ligase type 2 family, YbdK subfamily	14
Glycosyl hydrolase 13 family, GlgB subfamily	14
Histidine acid phosphatase family	14
HSF family	14
MCM family	14
Methylthiotransferase family, MiaB subfamily	14
PMP outer membrane protein family	14
Protein kinase superfamily, CAMK Ser/Thr protein kinase family	14
RNA polymerase alpha chain family	14
SMC family, RAD50 subfamily	14
STXBP/unc-18/SEC1 family	14
Synaptotagmin family	14
TBP family	14
TGF-beta family	14
TRNA pseudouridine synthase TruA family	14
UPF0348 family	14
Xanthine dehydrogenase family	14
Acetyltransferase family, MshD subfamily	13
Archaeal DNA polymerase II family	13
ARF family	13
ATCase/OTCase family	13
Binding-protein-dependent transport system permease family, CysTW subfamily	13
CarB family	13
Cation transport ATPase (P-type) (TC 3.A.3) family, Type IV subfamily	13
Cytochrome b family	13
DnaJ family	13
GHMP kinase family, Homoserine kinase subfamily	13
Glycosyl hydrolase 20 family	13
Glycosyl hydrolase 32 family	13
Glycosyltransferase 2 family, GalNAc-T subfamily	13
Glycosyltransferase 8 family	13
Herpesviridae TRM1 protein family	13
LpxB family	13
Lyase 1 family, Argininosuccinate lyase subfamily	13
MAGUK family	13
N-acetylglucosamine-1-phosphate uridyltransferase family; Transferase hexapeptide repeat family	13
Pantothenate synthetase family	13
Peptidase C1 family	13
Peptidase C19 family, PAN2 subfamily	13
Peptidase C2 family	13
Peptidase M20A family	13
Peptidase M28 family	13
Peptidase M50B family	13
'phage' integrase family	13
Protein kinase superfamily, STE Ser/Thr protein kinase family, MAP kinase kinase kinase subfamily	13
Protein-tyrosine phosphatase family, Non-receptor class myotubularin subfamily	13
RecO family	13
RNase Y family	13
SEC16 family	13
SLC26A/SulP transporter (TC 2.A.53) family	13
Sodium:solute symporter (SSF) (TC 2.A.21) family	13
TFIIB family	13
Thiamine-phosphate synthase family	13
TRAFAC class myosin-kinesin ATPase superfamily, Kinesin family, KIN-7 subfamily	13
TRAFAC class OBG-HflX-like GTPase superfamily, OBG GTPase family	13
Universal ribosomal protein uS3 family	13
Ycf2 family	13
ZIP transporter (TC 2.A.5) family	13
ABC transporter superfamily, ABCA family	12
ABC transporter superfamily, ABCG family, Eye pigment precursor importer (TC 3.A.1.204) subfamily	12
Amino acid-polyamine-organocation (APC) superfamily, YAT (TC 2.A.3.10) family	12
Anhydro-N-acetylmuramic acid kinase family	12
Aspartate/glutamate racemases family	12
ATG13 family, Fungi subfamily	12
Bacterial ribosomal protein bS1 family	12
Casparian strip membrane proteins (CASP) family	12
Class I-like SAM-binding methyltransferase superfamily, C5-methyltransferase family	12
Class I-like SAM-binding methyltransferase superfamily, RNA M5U methyltransferase family, RlmD subfamily	12
Class-II aminoacyl-tRNA synthetase family, ProS type 3 subfamily	12
Class-II pyridoxal-phosphate-dependent aminotransferase family	12
Class-II pyridoxal-phosphate-dependent aminotransferase family, BioF subfamily	12
CTL (choline transporter-like) family	12
Cyclic nucleotide phosphodiesterase family	12
D-alanine--D-alanine ligase family	12
Disease resistance NB-LRR family	12
FabH family	12
Fatty acid desaturase type 1 family	12
Glycosyl hydrolase 33 family	12
Glycosyltransferase 39 family	12
Heme-copper respiratory oxidase family	12
Intermediate filament family	12
KdpA family	12
Monovalent cation:proton antiporter 1 (CPA1) transporter (TC 2.A.36) family	12
Nitrite and sulfite reductase 4Fe-4S domain family	12
NPH3 family	12
NST1 family	12
Protein kinase superfamily, Ser/Thr protein kinase family, CDC5/Polo subfamily	12
Protein kinase superfamily, Ser/Thr protein kinase family, GCN2 subfamily	12
Protein kinase superfamily, Ser/Thr protein kinase family, WNK subfamily	12
Pseudouridine synthase TruB family, Type 1 subfamily	12
Pyruvate kinase family	12
Ribonuclease III family	12
Serpin family	12
SsRNA positive-strand viruses RNA-directed RNA polymerase family	12
Thiolase family	12
Thz kinase family	12
Universal ribosomal protein uL3 family	12
UPF0324 family	12
Uroporphyrinogen decarboxylase family	12
ABC transporter superfamily, Ribose importer (TC 3.A.1.2.1) family	11
Acetyltransferase family	11
Annexin family	11
Anthranilate synthase component I family	11
ATG11 family	11
ATPase delta chain family	11
BPG-independent phosphoglycerate mutase family	11
Class I-like SAM-binding methyltransferase superfamily, TRM5/TYW2 family	11
Class-I aminoacyl-tRNA synthetase family, ValS type 2 subfamily	11
Class-III pyridoxal-phosphate-dependent aminotransferase family, ArgD subfamily	11
CobB/CbiA family	11
CobT family	11
CTP synthase family	11
DEAD box helicase family, DDVD subfamily; Prokaryotic type I/III topoisomerase family	11
DHOase family, Type 2 subfamily	11
Diaminopimelate epimerase family	11
Dihydroorotate dehydrogenase family, Type 2 subfamily	11
DNA mismatch repair MutS family, MSH3 subfamily	11
DNA polymerase type-B-like family	11
FBPase class 1 family	11
FlgI family	11
FPP/GGPP synthase family	11
Gamma-glutamyltransferase family	11
Glycosyl hydrolase 16 family	11
Glycosyl hydrolase 38 family	11
G-protein coupled receptor 3 family	11
GRAS family	11
Herpesviridae glycoprotein H family	11
Histidinol dehydrogenase family	11
Histone deacetylase family, HD type 2 subfamily	11
HrcA family	11
Importin beta family	11
KAE1 / TsaD family	11
Major facilitator (TC 2.A.1) superfamily, Organic cation transporter (TC 2.A.1.19) family	11
Major facilitator superfamily, Monocarboxylate porter (TC 2.A.1.13) family	11
Mimivirus BTB/WD family	11
MTA/SAH deaminase family	11
NAD synthetase family	11
PheA/TfdB FAD monooxygenase family	11
PlsX family	11
Polysaccharide synthase family	11
Protein kinase superfamily, CAMK Ser/Thr protein kinase family, NIM1 subfamily	11
Protein kinase superfamily, Ser/Thr protein kinase family, CRK subfamily	11
Protein kinase superfamily, Tyr protein kinase family, CSF-1/PDGF receptor subfamily	11
Quinolinate synthase A family, Type 2 subfamily	11
RapZ-like family	11
RNA methyltransferase TrmD family	11
RNA polymerase beta' chain family, RpoC1 subfamily	11
RNase Z family	11
Semaphorin family	11
Syntaxin family	11
TatC family	11
Triosephosphate isomerase family	11
Tyrosinase family	11
Universal ribosomal protein uL1 family	11
V-ATPase 116 kDa subunit family	11
VPS13 family	11
WRKY group I family	11
AB hydrolase superfamily	10
ABC transporter superfamily, Lipid exporter (TC 3.A.1.106) family	10
Acetylglutamate kinase family, ArgB subfamily	10
Adenylyl cyclase class-3 family	10
ALB/AFP/VDB family	10
Arginase family	10
Bacterial flagellin family	10
CbiD family	10
CDC6/cdc18 family	10
Class VI-like SAM-binding methyltransferase superfamily, CHO2 family	10
Class V-like SAM-binding methyltransferase superfamily, Histone-lysine methyltransferase family, TRX/MLL subfamily	10
Class-I aminoacyl-tRNA synthetase family, TyrS type 1 subfamily	10
COG6 family	10
COX15/CtaA family, Type 2 subfamily	10
Cyclin family, Cyclin AB subfamily	10
DEAD box helicase family	10
DEAD box helicase family, DDX31/DBP7 subfamily	10
D-isomer specific 2-hydroxyacid dehydrogenase family	10
DXR family	10
EAF1 family	10
EIF-2B alpha/beta/delta subunits family, MtnA subfamily	10
Eukaryotic diacylglycerol kinase family	10
Ferredoxin--NADP reductase type 2 family	10
FliD family	10
Formate--tetrahydrofolate ligase family	10
Formin homology family, Diaphanous subfamily	10
FtsQ/DivIB family, FtsQ subfamily	10
GcvP family, N-terminal subunit subfamily	10
Glutamate-gated ion channel (TC 1.A.10.1) family	10
Glycogen phosphorylase family	10
Glycosyl hydrolase 37 family	10
Glycosyltransferase 51 family; Transpeptidase family	10
GTP-binding SRP family, SRP54 subfamily	10
Helicase family, DnaB subfamily	10
Helicase family, Hel308 subfamily	10
HMG-CoA reductase family	10
Immunoglobulin superfamily, SIGLEC (sialic acid binding Ig-like lectin) family	10
Intron maturase 2 family, MatK subfamily	10
Jacalin lectin family	10
LpqB lipoprotein family	10
MDM10 family	10
Methyltransferase superfamily, RNA methyltransferase RsmG family	10
Mitochondrial carrier (TC 2.A.29) family, SLC25A38 subfamily	10
NAGSA dehydrogenase family, Type 1 subfamily	10
NTE family	10
Nuclear hormone receptor family, NR1 subfamily	10
Outer membrane factor (OMF) (TC 1.B.17) family	10
PAL/histidase family	10
Peptidase M28 family, M28B subfamily	10
Peptidase S54 family	10
Peptidase S8 family, Furin subfamily	10
PMEI family; Pectinesterase family	10
Polycystin family	10
Potyviridae genome polyprotein family	10
Protein kinase superfamily, AGC Ser/Thr protein kinase family, PKC subfamily	10
Radical SAM superfamily, Biotin synthase family	10
Radical SAM superfamily, MoaA family	10
Resistance-nodulation-cell division (RND) (TC 2.A.6) family, MmpL subfamily	10
RNR ribonuclease family, RNase R subfamily	10
Sulfatase family	10
UPF0061 (SELO) family	10
UPF0272 family	10
WD repeat BOP1/ERB1 family	10
Xanthine/uracil permease family, Nucleobase:cation symporter-2 (NCS2) (TC 2.A.40) subfamily	10
AAE transporter (TC 2.A.81) family	9
ALG6/ALG8 glucosyltransferase family	9
Amidase family	9
Ammonia transporter channel (TC 1.A.11.2) family	9
Argonaute family, Piwi subfamily	9
ATPase A chain family	9
Bacterial glucokinase family	9
BshC family	9
CarA family	9
Cation diffusion facilitator (CDF) transporter (TC 2.A.4) family, SLC30A subfamily	9
CD36 family	9
Chloride channel (TC 2.A.49) family	9
CitM (TC 2.A.11) transporter family	9
Class I-like SAM-binding methyltransferase superfamily, rRNA adenine N(6)-methyltransferase family, RsmA subfamily	9
Class I-like SAM-binding methyltransferase superfamily, RsmB/NOP family	9
Class I-like SAM-binding methyltransferase superfamily, TrmB family	9
Class V-like SAM-binding methyltransferase superfamily, Histone-lysine methyltransferase family, SET2 subfamily	9
Class V-like SAM-binding methyltransferase superfamily, Histone-lysine methyltransferase family, Suvar3-9 subfamily	9
Class-V pyridoxal-phosphate-dependent aminotransferase family, MOCOS subfamily	9
Coronaviruses spike protein family	9
Cytidine and deoxycytidylate deaminase family	9
DEAD box helicase family, DDX24/MAK5 subfamily	9
DEAD box helicase family, DDX46/PRP5 subfamily	9
DEAD box helicase family, DEAH subfamily, FANCM sub-subfamily	9
Dehydroquinate synthase family; EPSP synthase family; Shikimate kinase family; Type-I 3-dehydroquinase family; Shikimate dehydrogenase family	9
Dopey family	9
Enhancer of polycomb family	9
FAD-binding monooxygenase family	9
GARS family	9
Gfo/Idh/MocA family	9
Glu/Leu/Phe/Val dehydrogenases family	9
Glutamine synthetase family	9
Glycosyl hydrolase 47 family	9
Group II decarboxylase family	9
GSP D family	9
Herpesviridae inner tegument protein family	9
Herpesviridae large tegument protein family	9
Herpesviridae major DNA-binding protein family	9
IlvD/Edd family	9
Immunoglobulin superfamily	9
IMPDH/GMPR family	9
IspG family	9
Lin-54 family	9
Major facilitator superfamily, Sugar transporter (TC 2.A.1.1) family, Glucose transporter subfamily	9
Membrane fusion protein (MFP) (TC 8.A.1) family	9
Mitochondrial Rho GTPase family	9
MNN1/MNT family	9
MntP (TC 9.B.29) family	9
MON1/SAND family	9
Monovalent cation:proton antiporter 2 (CPA2) transporter (TC 2.A.37) family	9
MscS (TC 1.A.23) family	9
NAD(P)-dependent epimerase/dehydratase family	9
NDC80/HEC1 family	9
Orn/Lys/Arg decarboxylase class-II family, LysA subfamily	9
Peptidase M3 family	9
Peroxidase family	9
Picornaviruses polyprotein family	9
Plant acyltransferase family	9
Protein kinase superfamily	9
Protein kinase superfamily, Ser/Thr protein kinase family, WEE1 subfamily	9
Protein kinase superfamily, TKL Ser/Thr protein kinase family, ROCO subfamily	9
Protein-tyrosine phosphatase family, Non-receptor class dual specificity subfamily	9
Receptors of complement activation (RCA) family	9
RelA/SpoT family	9
Rhabdoviridae protein L family	9
RNA cytidine acetyltransferase family, TmcA subfamily	9
Shikimate dehydrogenase family	9
TRAFAC class YlqF/YawG GTPase family, RsgA subfamily	9
TUBGCP family	9
Type II topoisomerase family	9
Type III pantothenate kinase family	9
Type-I restriction system S methylase family	9
UbiA prenyltransferase family	9
UbiA prenyltransferase family, DGGGP synthase subfamily	9
Ubiquitin-conjugating enzyme family	9
UDP-glucose/GDP-mannose dehydrogenase family	9
Universal stress protein A family	9
UPF0118 (PerM) family	9
UPF0518 family	9
UPF0761 family	9
V-ATPase V0D/AC39 subunit family	9
Vitamin-B12 independent methionine synthase family	9
XPF family	9
5'-nucleotidase family	8
Aconitase/IPM isomerase family	8
Aggrecan/versican proteoglycan family	8
Allantoicase family	8
Alpha-IPM synthase/homocitrate synthase family, LeuA type 1 subfamily	8
Alpha-ketoglutarate dehydrogenase family	8
Arrestin family	8
ATG17 family	8
ATG9 family	8
Bacterial PQQ dehydrogenase family	8
Bacterial solute-binding protein 3 family; Transglycosylase Slt family	8
Binding-protein-dependent transport system permease family, FecCD subfamily	8
CAMP-dependent kinase regulatory chain family	8
Chaperonin (HSP60) family	8
Class-II aminoacyl-tRNA synthetase family, Phe-tRNA synthetase alpha subunit type 2 subfamily	8
CobD/CbiB family	8
Complex I 49 kDa subunit family	8
CRISPR-associated endonuclease Cas1 family	8
CSC1 (TC 1.A.17) family	8
Cysteine synthase/cystathionine beta-synthase family	8
DapB family	8
DEAD box helicase family, DDX23/PRP28 subfamily	8
DEAD box helicase family, DEAH subfamily, DDX11/CHL1 sub-subfamily	8
DHHC palmitoyltransferase family	8
DNA2/NAM7 helicase family	8
DOCK family	8
Drug/metabolite transporter (DMT) superfamily, Plant drug/metabolite exporter (P-DME) (TC 2.A.7.4) family	8
E2F/DP family	8
EIF-3 subunit A family	8
Enoyl-CoA hydratase/isomerase family	8
ETS family	8
Eukaryotic release factor 1 family, Pelota subfamily	8
EzrA family	8
FHIPEP (flagella/HR/invasion proteins export pore) family	8
Formin-like family, Class-I subfamily	8
FPG family	8
Glycosyl hydrolase 42 family	8
Glycosyltransferase 15 family	8
Glycosyltransferase group 1 family	8
GPAT/DAPAT family	8
G-protein coupled receptor 2 family	8
GSP E family	8
Herpesviridae capsid scaffolding protein family	8
Herpesviridae HEPA family	8
Herpesviridae US22 family	8
Imidazoleglycerol-phosphate dehydratase family	8
Inorganic phosphate transporter (PiT) (TC 2.A.20) family	8
IspH family	8
Long-chain O-acyltransferase family	8
LpxK family	8
MAD1 family	8
Major facilitator superfamily, Allantoate permease family	8
Mandelate racemase/muconate lactonizing enzyme family	8
NARF family	8
NPR3 family	8
NRAMP family	8
Nuclear hormone receptor family, NR3 subfamily	8
Nucleoporin GLFG family	8
Organo anion transporter (TC 2.A.60) family	8
Papillomaviridae L2 protein family	8
PaxM FAD-dependent monooxygenase family	8
Peptidase C48 family	8
Peptidase C54 family	8
Peptidase M10A family	8
Peptidase M13 family	8
Peptidase M16 family, PreP subfamily	8
Peptidase M48B family	8
Phospholipase B-like family	8
Phytochrome family	8
PI3/PI4-kinase family, Type III PI4K subfamily	8
Polyphosphate kinase family	8
Polysaccharide lyase 8 family	8
Potexvirus/carlavirus RNA replication protein family	8
Protein kinase superfamily, NEK Ser/Thr protein kinase family, NIMA subfamily	8
Pseudouridine synthase RsuA family	8
Queuine tRNA-ribosyltransferase family	8
RNase HII family	8
RRM MRD1 family	8
RSE1 family	8
SEC6 family	8
Serine-aspartate repeat-containing protein (SDr) family	8
Shroom family	8
SMC family, SMC3 subfamily	8
Spectrin family	8
SWEET sugar transporter family	8
ThiI family	8
TiaS family	8
TRAFAC class myosin-kinesin ATPase superfamily, Kinesin family, BimC subfamily	8
TRAFAC class myosin-kinesin ATPase superfamily, Kinesin family, KIN-12 subfamily	8
TRAFAC class translation factor GTPase superfamily, Classic translation factor GTPase family, LepA subfamily	8
Transcription factor STAT family	8
Transpeptidase family	8
TrkH potassium transport family	8
TrpF family	8
Type I cytokine receptor family, Type 2 subfamily	8
UPF0192 family	8
UvrB family; Helicase family, RecG subfamily	8
VPS27 family	8
WD repeat RTC1 family	8
[NiFe]/[NiFeSe] hydrogenase large subunit family	7
ABC transporter superfamily, Macrolide exporter (TC 3.A.1.122) family	7
ABC transporter superfamily, Molybdate importer (TC 3.A.1.8) family	7
ABC transporter superfamily, Phosphonates importer (TC 3.A.1.9.1) family	7
ABC transporter superfamily, Spermidine/putrescine importer (TC 3.A.1.11.1) family	7
Actin family	7
AF4 family	7
AIM24 family	7
AIM3 family	7
ALG10 glucosyltransferase family	7
Anion exchanger (TC 2.A.31) family	7
ARR family, Type-B subfamily	7
Bacterial ribosomal protein bL25 family, CTC subfamily	7
Bacterial solute-binding protein 7 family	7
BamA family	7
Beta/gamma-crystallin family	7
Binding-protein-dependent transport system permease family, OppBC subfamily	7
BRX family	7
Ca(2+):cation antiporter (CaCA) (TC 2.A.19) family	7
Carbohydrate kinase PfkB family; Cytidylyltransferase family	7
CCR4/nocturin family	7
CDP-alcohol phosphatidyltransferase class-I family	7
Citrate synthase family	7
Class I-like SAM-binding methyltransferase superfamily, RNA methyltransferase RlmE family, SPB1 subfamily	7
Class I-like SAM-binding methyltransferase superfamily, Trm1 family	7
Class-V pyridoxal-phosphate-dependent aminotransferase family	7
Class-V pyridoxal-phosphate-dependent aminotransferase family, SerC subfamily	7
Complex I 75 kDa subunit family	7
Coronaviruses polyprotein 1ab family	7
CUT homeobox family	7
Cycloisomerase 2 family	7
DEAD box helicase family, DDX10/DBP4 subfamily	7
DEAD box helicase family, DDX52/ROK1 subfamily	7
DNA polymerase type-C family, PolC subfamily	7
DtdA deacylase family	7
Dus family, Dus3 subfamily	7
EIF-3 subunit B family	7
EIF-6 family	7
Eukaryotic-type primase large subunit family	7
EXO70 family	7
FAD-dependent oxidoreductase 2 family, NadB subfamily	7
Ferlin family	7
Fimbrial protein family	7
Folylpolyglutamate synthase family	7
Formin homology family	7
Gamma-glutamyl phosphate reductase family	7
GDT1 family	7
Glycosyl hydrolase 13 family, GlgE subfamily	7
Glycosyl hydrolase 15 family	7
Glycosyl hydrolase 17 family	7
Glycosyl hydrolase 18 family, Chitinase class II subfamily	7
Glycosyl hydrolase 28 family	7
Glycosyl hydrolase 35 family	7
Glycosyl hydrolase 43 family	7
Glycosyl hydrolase 65 family	7
Glycosyl hydrolase 8 (cellulase D) family	7
Glycosyltransferase 22 family	7
Glycosyltransferase 47 family	7
G-protein coupled receptor Fz/Smo family	7
G-protein coupled receptor T2R family	7
GTP-binding SRP family, FtsY subfamily	7
H(+)-translocating pyrophosphatase (TC 3.A.10) family, K(+)-insensitive subfamily	7
HAM1 NTPase family	7
HD-ZIP homeobox family, Class IV subfamily	7
Helicase family, PIF1 subfamily	7
Herpesviridae glycoprotein B family	7
Hexokinase family	7
HIPP family	7
IRS4 family	7
Isocitrate and isopropylmalate dehydrogenases family	7
Kynureninase family	7
Light-harvesting chlorophyll a/b-binding (LHC) protein family	7
Lycopene beta-cyclase family; Phytoene/squalene synthase family	7
Major facilitator superfamily, CAR1 family	7
Major facilitator superfamily, EmrB family	7
Mannitol dehydrogenase family	7
Mediator complex subunit 1 family	7
Mediator complex subunit 5 family	7
Metallo-beta-lactamase superfamily, RNA-metabolizing metallo-beta-lactamase-like family, CPSF2/YSH1 subfamily	7
Metallophosphoesterase superfamily, Purple acid phosphatase family	7
Monovalent cation:proton antiporter 2 (CPA2) transporter (TC 2.A.37) family, CHX (TC 2.A.37.4) subfamily	7
MshB deacetylase family	7
MurJ/MviN family	7
NADH dehydrogenase family	7
Nepoviruses RNA2 polyprotein family	7
Ni-containing carbon monoxide dehydrogenase family	7
Oxoprolinase family	7
PalA/RIM20 family	7
Patched family	7
PCNA family	7
PEPCase type 2 family	7
Peptidase M20 family	7
Peptidase M24A family, Methionine aminopeptidase type 1 subfamily	7
Peptidase S9B family	7
Peptidase S9C family	7
Phage and mitochondrial RNA polymerase family	7
Phosphofructokinase type A (PFKA) family, ATP-dependent PFK group I subfamily, Eukaryotic two domain clade "E" sub-subfamily	7
Phosphoglycerate kinase family	7
PIGV family	7
Protein kinase superfamily, Alpha-type protein kinase family, ALPK subfamily	7
Protein kinase superfamily, CAMK Ser/Thr protein kinase family, CaMK subfamily	7
Protein kinase superfamily, STE Ser/Thr protein kinase family, MAP kinase kinase subfamily	7
Protein kinase superfamily, Tyr protein kinase family, Fibroblast growth factor receptor subfamily	7
Protoporphyrinogen oxidase family	7
Pseudouridine synthase Pus10 family	7
PTH family	7
PurH family	7
Purine-cytosine permease (2.A.39) family	7
RecX family	7
Retinoblastoma protein (RB) family	7
Retroviral Pol polyprotein family	7
Ribose-phosphate pyrophosphokinase family	7
RTC5 family	7
RuvA family	7
SAPAP family	7
SelA family	7
Serine/threonine dehydratase family	7
Sirtuin family, Class I subfamily	7
SLC12A transporter family	7
SLC13A/DASS transporter (TC 2.A.47) family, NADC subfamily	7
SLD2 family	7
Small GTPase superfamily, Rab family	7
SPT6 family	7
Stealth family	7
Threonine synthase family	7
Thymidine/pyrimidine-nucleoside phosphorylase family, Type 2 subfamily	7
TRAFAC class translation factor GTPase superfamily, Classic translation factor GTPase family	7
Transferrin family	7
Tryptophan dimethylallyltransferase family	7
UbiD family	7
UBR1 family	7
UDPGP type 1 family	7
UPF0597 family	7
WD repeat SEC31 family	7
YME2 family	7
1-acyl-sn-glycerol-3-phosphate acyltransferase family	6
4-toluene sulfonate uptake permease (TSUP) (TC 2.A.102) family	6
5'-3' exonuclease family, XRN2/RAT1 subfamily	6
AB hydrolase superfamily, MetX family	6
ABC transporter superfamily, Energy-coupling factor EcfA family	6
Aconitase/IPM isomerase family, LeuC type 2 subfamily	6
Acyl-CoA oxidase family	6
Acyltransferase 3 family	6
Aldo/keto reductase family	6
Alpha-IPM synthase/homocitrate synthase family, LeuA type 2 subfamily	6
ALS family	6
Amino acid/polyamine transporter 2 family	6
Anamorsin family	6
Anoctamin family	6
AP endonuclease 2 family	6
ArsA ATPase family	6
Arteriviridae polyprotein family	6
Asparaginase 1 family, GatD subfamily	6
Aspartokinase family	6
ATPase B chain family	6
ATPase gamma chain family	6
Bacterial solute-binding protein 1 family	6
Beta-ketoacyl-ACP synthases family	6
Binding-protein-dependent transport system permease family, AraH/RbsC subfamily	6
BRE1 family	6
CaiB/BaiF CoA-transferase family	6
Carbamoyltransferase HypF family	6
Cation transport ATPase (P-type) (TC 3.A.3) family, Type IIA subfamily	6
Ccs1/CcsB family	6
Clp1 family, Clp1 subfamily	6
Cyclin family	6
Cyclophilin-type PPIase family, PPIL2 subfamily	6
DEAD box helicase family, DDX5/DBP2 subfamily	6
DeoC/FbaB aldolase family, DeoC type 1 subfamily	6
DGTPase family, Type 2 subfamily	6
DHHC palmitoyltransferase family, ERF2/ZDHHC9 subfamily	6
DNA polymerase type-X family	6
EME1/MMS4 family	6
ERG4/ERG24 family	6
ERT1/acuK family	6
Eukaryotic initiation factor 4G family	6
EXO5 family	6
EXO84 family	6
FAD-binding oxidoreductase/transferase type 4 family	6
FAM83 family	6
FKBP-type PPIase family	6
Flagella basal body rod proteins family	6
FldB/FldC dehydratase alpha/beta subunit family	6
FliF family	6
FYV10 family	6
G-alpha family	6
Glucose-6-phosphate dehydrogenase family	6
Glutamate 5-kinase family	6
Glutamate synthase family	6
Glutamate--cysteine ligase type 1 family, Type 1 subfamily	6
Glycerophosphoryl diester phosphodiesterase family	6
Glycosyl hydrolase 11 (cellulase G) family	6
Glycosyl hydrolase 18 family, Chitinase class III subfamily	6
Glycosyl hydrolase 51 family	6
Glycosyl hydrolase 81 family	6
Glycosyltransferase 20 family; Trehalose phosphatase family	6
Glycosyltransferase 22 family, PIGZ subfamily	6
Glycosyltransferase 92 family	6
Glypican family	6
GntP permease family	6
GPI inositol-deacylase family	6
GSP F family	6
Helicase family, DinG subfamily	6
Helicase family, PriA subfamily	6
Herpesviridae CVC2 protein family	6
Hook family	6
IAP family	6
Immunoglobulin superfamily, L1/neurofascin/NgCAM family	6
InsP3 receptor family	6
Integrin beta chain family	6
JIP scaffold family	6
Ku70 family	6
Lipin family	6
Major facilitator superfamily, Organophosphate:Pi antiporter (OPA) (TC 2.A.1.4) family	6
MDM20/NAA25 family	6
Mediator complex subunit 16 family	6
Methyltransferase superfamily, LCMT family	6
MG307/MG309/MG338 family	6
MICOS complex subunit Mic60 family	6
MIP/aquaporin (TC 1.A.8) family, NIP (TC 1.A.8.12) subfamily	6
MPI phosphatase family	6
MQO family	6
MraZ family	6
NADH:flavin oxidoreductase/NADH oxidase family	6
NCLDV major capsid protein family	6
Nematode receptor-like protein sre family	6
NET family	6
Neurexin family	6
NifD/NifK/NifE/NifN family	6
ORC1 family	6
Orn/Lys/Arg decarboxylase class-II family, SpeA subfamily	6
Paired homeobox family	6
Paired homeobox family, Bicoid subfamily	6
PAN1 family	6
Papillomaviridae E1 protein family	6
Paramyxovirus L protein family	6
ParB family	6
PC-esterase family, TBL subfamily	6
Peptidase M4 family	6
Peptidase S33 family	6
Peptidase S49 family	6
Peroxidase family, XPO subfamily	6
'phage' integrase family, XerC subfamily	6
Phosphoglycerate mutase family	6
PhoU family	6
PIGX family	6
Plakin or cytolinker family	6
Plexin family	6
PPP4R2 family	6
Prespore-cell-inducing factor family	6
Prokaryotic molybdopterin-containing oxidoreductase family, NasA/NapA/NarB subfamily	6
Proline racemase family	6
Protein kinase superfamily, Tyr protein kinase family, Ephrin receptor subfamily	6
Protein N5-glutamine methyltransferase family, PrmC subfamily	6
Protein-tyrosine phosphatase family	6
Protein-tyrosine phosphatase family, Non-receptor class subfamily	6
Pseudouridine synthase RluA family	6
Purine/pyrimidine phosphoribosyltransferase family	6
QueA family	6
Rad21 family	6
Reverse transcriptase family, Telomerase subfamily	6
Ribonucleoside diphosphate reductase small chain family	6
RIX1 family	6
SAICAR synthetase family	6
SEC10 family	6
Shugoshin family	6
Sigma-70 factor family, RpoD/SigA subfamily	6
SLU7 family	6
SLX1 family	6
SMC family, SMC2 subfamily	6
Sterol desaturase family	6
SWC4 family	6
TAF1 family	6
Toll-like receptor family	6
Tombusviridae RNA polymerase family	6
TPS (TC 1.B.20) family	6
TRAFAC class TrmE-Era-EngA-EngB-Septin-like GTPase superfamily, FeoB GTPase (TC 9.A.8) family	6
Transferase hexapeptide repeat family, LpxD subfamily	6
Transglutaminase superfamily, Transglutaminase family	6
Transketolase family	6
Trans-sulfuration enzymes family	6
TrbL/VirB6 family	6
Type II cytokine receptor family	6
Ubiquitin-activating E1 family	6
Unc-13 family	6
Universal ribosomal protein uS2 family	6
Universal ribosomal protein uS4 family	6
UPF0313 family	6
UPF0507 family	6
UPP synthase family	6
Uronate isomerase family	6
Vinculin/alpha-catenin family	6
VPS16 family	6
WD repeat CIA1 family	6
WD repeat MDV1/CAF4 family	6
WD repeat RBAP46/RBAP48/MSI1 family	6
WEB family	6
Wnt family	6
ZIP transporter (TC 2.A.5) family, ZupT subfamily	6
11S seed storage protein (globulins) family	5
5'-3' exonuclease family	5
ABC-3 integral membrane protein family	5
Abd-B homeobox family	5
AccD/PCCB family	5
ACDP family	5
Actin family, ARP4 subfamily	5
Actin family, ARP8 subfamily	5
Activator 1 large subunit family	5
Adaptor complexes medium subunit family	5
Adenosine and AMP deaminases family	5
AIM23 family	5
AIR carboxylase family, Class I subfamily	5
Alpha-carbonic anhydrase family	5
Alpha-IPM synthase/homocitrate synthase family	5
Amiloride-sensitive sodium channel (TC 1.A.6) family	5
Anelloviridae capsid protein family	5
Antp homeobox family	5
Antp homeobox family, Labial subfamily	5
AP2/ERF transcription factor family, AP2 subfamily	5
APC3/CDC27 family	5
Arenaviridae RNA polymerase family	5
Argonaute family, Ago subfamily	5
Aromatic-ring hydroxylase family, KMO subfamily	5
Arrestin family, PalF/RIM8 subfamily	5
Ataxin-2 family	5
ATG7 family	5
ATP:guanido phosphotransferase family	5
ATP25 family	5
AubA family	5
Auxin efflux carrier (TC 2.A.69) family	5
Beclin family	5
Beta-catenin family	5
Binding-protein-dependent transport system permease family, HisMQ subfamily	5
BRO1 family	5
Bromoviridae replication protein 1a family	5
Carnitine/choline acetyltransferase family	5
Catalase family	5
Cation transport ATPase (P-type) (TC 3.A.3) family, Type V subfamily	5
CCM1 family	5
CcmF/CycK/Ccl1/NrfE/CcsA family	5
CEF1 family	5
CFT1 family	5
Chalcone/stilbene synthases family	5
Class I-like SAM-binding methyltransferase superfamily, Cation-independent O-methyltransferase family	5
Class I-like SAM-binding methyltransferase superfamily, Cation-independent O-methyltransferase family, COMT subfamily	5
Class I-like SAM-binding methyltransferase superfamily, Protein arginine N-methyltransferase family	5
Class V-like SAM-binding methyltransferase superfamily, Histone-lysine methyltransferase family, EZ subfamily	5
Class-II aminoacyl-tRNA synthetase family, Phe-tRNA synthetase alpha subunit type 1 subfamily	5
Class-II aminoacyl-tRNA synthetase family, Type 2 subfamily	5
Class-IV pyridoxal-phosphate-dependent aminotransferase family	5
Class-V pyridoxal-phosphate-dependent aminotransferase family, Csd subfamily	5
Clp1 family, NOL9/GRC3 subfamily	5
CobB/CobQ family; Phosphate acetyltransferase and butyryltransferase family	5
Complement C6/C7/C8/C9 family	5
Concentrative nucleoside transporter (CNT) (TC 2.A.41) family	5
CorA metal ion transporter (MIT) (TC 1.A.35) family	5
COX15/CtaA family, Type 1 subfamily	5
CrcB (TC 9.B.71) family	5
CRISP family	5
CutC family	5
Cyclin family, Cyclin D subfamily	5
Cyclophilin-type PPIase family, CWC27 subfamily	5
Cysteine-rich repeat secretory protein family	5
Cytidylyltransferase family	5
Cytochrome c oxidase subunit 3 family	5
DEAD box helicase family, DDX18/HAS1 subfamily	5
DEAD box helicase family, DDX54/DBP10 subfamily	5
DHOase family, Allantoinase subfamily	5
D-isomer specific 2-hydroxyacid dehydrogenase family, PdxB subfamily	5
Disproportionating enzyme family	5
DNA glycosylase MPG family	5
DNA photolyase class-1 family	5
DNA polymerase epsilon subunit B family	5
EDS1/RGT1 family	5
ELP1/IKA1 family	5
Eukaryotic AdoMetDC family	5
Eukaryotic-type primase small subunit family	5
Extended synaptotagmin family	5
Extradiol ring-cleavage dioxygenase family	5
FAD-dependent glycerol-3-phosphate dehydrogenase family	5
FAD-dependent oxidoreductase 2 family, FRD/SDH subfamily	5
Fasciclin-like AGP family	5
FAST kinase family	5
Ferric reductase (FRE) family, AIM14 subfamily	5
Fibril-associated collagens with interrupted helices (FACIT) family	5
Fibrillar collagen family	5
FLO8 family	5
FMO family	5
Formin-like family, Class-II subfamily	5
FtsA/MreB family	5
Fungal fatty acid synthetase subunit alpha family	5
GatB/GatE family, GatE subfamily	5
GCKR-like family, MurNAc-6-P etherase subfamily	5
GDT family; Protein kinase superfamily, TKL Ser/Thr protein kinase family	5
'GDXG' lipolytic enzyme family	5
GeBP family	5
Geranylgeranyl reductase family, DGGGPL reductase subfamily	5
Globin family, Two-domain flavohemoproteins subfamily; Flavoprotein pyridine nucleotide cytochrome reductase family	5
Glutaminase family	5
Glyceraldehyde-3-phosphate dehydrogenase family	5
Glycerol-1-phosphate dehydrogenase family	5
Glycosyl hydrolase 36 family	5
Glycosyl hydrolase 79 family	5
Glycosyltransferase 2 family, OpgH subfamily	5
Glycosyltransferase 31 family	5
Glycosyltransferase 58 family	5
G-protein coupled receptor 1 family, Opsin subfamily	5
G-protein coupled receptor 2 family, LN-TM7 subfamily	5
Helicase family, RecG subfamily	5
Herpesviridae CVC1 protein family	5
Herpesviridae glycoprotein C family	5
Herpesviridae ICP4 family	5
Herpesviridae portal protein family	5
Herpesviridae TRM3 protein family	5
HesA/MoeB/ThiF family	5
IAA-amido conjugating enzyme family	5
IF-3 family	5
IML2 family	5
INCENP family	5
Inositol phosphokinase (IPK) family	5
Insect chemoreceptor superfamily, Gustatory receptor (GR) family, Gr22e subfamily	5
Insect chemoreceptor superfamily, Heteromeric odorant receptor channel (TC 1.A.69) family, Or2a subfamily	5
IspD/TarI cytidylyltransferase family, IspD subfamily	5
LAP (LRR and PDZ) protein family	5
LDLR family	5
LipB family	5
Major facilitator superfamily, Aromatic acid:H(+) symporter (AAHS) (TC 2.A.1.15) family	5
Major facilitator superfamily, Nitrate/nitrite porter (TC 2.A.1.8) family	5
Major facilitator superfamily, Phthalate permease family	5
Malic enzymes family	5
Mediator complex subunit 23 family	5
Metallo-beta-lactamase superfamily	5
Methylmalonyl-CoA mutase family	5
Methyltransferase TRM13 family	5
MnmG family, TrmFO subfamily	5
MobA family	5
MurCDEF family, MurF subfamily	5
Mycobacterial PPE family	5
N(4)/N(6)-methyltransferase family, N(4) subfamily	5
N-acetylmuramoyl-L-alanine amidase 3 family	5
NADPH--cytochrome P450 reductase family; Flavodoxin family; Flavoprotein pyridine nucleotide cytochrome reductase family	5
NADPH-dependent diflavin oxidoreductase NDOR1 family; Flavodoxin family; Flavoprotein pyridine nucleotide cytochrome reductase family	5
Nematode receptor-like protein srd family	5
Nematode receptor-like protein srg family	5
Nesprin family	5
Nitrate reductase family	5
NMT family	5
NnrD/CARKD family	5
Non-repetitive/WGA-negative nucleoporin family	5
NrfD family	5
Nth/MutY family	5
Nucleoporin interacting component (NIC) family	5
Nucleotide pyrophosphatase/phosphodiesterase family	5
NUF2 family	5
ORC4 family	5
OS-9 family	5
Pecanex family	5
Peptidase C56 family	5
Peptidase M19 family	5
Peptidase S15 family	5
Peptidase S41A family	5
Peptidase S9A family	5
Peptidase U62 family	5
Peroxidase family, Classical plant (class III) peroxidase subfamily	5
Pescadillo family	5
Phosphatidylserine decarboxylase family, PSD-B subfamily, Prokaryotic type I sub-subfamily	5
Phosphoenolpyruvate carboxykinase (ATP) family	5
Phosphorylase b kinase regulatory chain family	5
Phytoene/squalene synthase family	5
PIEZO (TC 1.A.75) family	5
PIGG/PIGN/PIGO family, PIGG subfamily	5
PIGW family	5
Plasmid mobilization pre family	5
Polyadenylate-binding protein type-1 family	5
Porin LamB (TC 1.B.3) family	5
PPR family, PCMP-A subfamily	5
Prickle / espinas / testin family	5
Prokaryotic/mitochondrial release factor family	5
Protease inhibitor I39 (alpha-2-macroglobulin) family	5
Protein kinase superfamily, AGC Ser/Thr protein kinase family, DMPK subfamily	5
Protein kinase superfamily, AGC Ser/Thr protein kinase family, PDPK1 subfamily	5
Protein kinase superfamily, CAMK Ser/Thr protein kinase family, NPR/HAL subfamily. HAL5 sub-subfamily	5
Protein kinase superfamily, Ser/Thr protein kinase family; Leguminous lectin family	5
Protein kinase superfamily, STE Ser/Thr protein kinase family	5
Protein kinase superfamily, TKL Ser/Thr protein kinase family, TGFB receptor subfamily	5
Protein kinase superfamily, Tyr protein kinase family, EGF receptor subfamily	5
Protein-tyrosine phosphatase family, Receptor class 3 subfamily	5
PrpF family	5
PsaA/PsaB family	5
Pseudomonas-type ThrB family	5
PstS family	5
PurK/PurT family	5
Replication factor A protein 1 family	5
Resistance-nodulation-cell division (RND) (TC 2.A.6) family	5
REXO1/REXO3 family	5
Rho family	5
RIC1 family	5
RimP family	5
RING-type zinc finger family, ATL subfamily	5
RNA cytidine acetyltransferase family, NAT10 subfamily	5
RNase D family	5
RTX prokaryotic toxin (TC 1.C.11) family	5
S100-fused protein family	5
SBE2 family	5
SEC3 family	5
SEC8 family	5
SHE9 family	5
SIMIBI class G3E GTPase family, CobW subfamily	5
SKI family	5
Small GTPase superfamily, Rho family	5
SMC family, SMC4 subfamily	5
Sodium:neurotransmitter symporter (SNF) (TC 2.A.22) family	5
SRP68 family	5
Succinate/malate CoA ligase beta subunit family	5
SurE nucleotidase family	5
TACO1 family	5
Tail fiber family	5
TEC1 family	5
Tenascin family	5
TerC family	5
Terpene cyclase/mutase family	5
Terpene synthase family, Tpsb subfamily	5
ThiC family	5
Thrombospondin family	5
TIM54 family	5
TMC family	5
TOP6B family	5
TORC family	5
TPX2 family	5
TRAFAC class myosin-kinesin ATPase superfamily, Kinesin family, Unc-104 subfamily	5
TRAFAC class OBG-HflX-like GTPase superfamily, HflX GTPase family	5
TRAFAC class TrmE-Era-EngA-EngB-Septin-like GTPase superfamily, EngB GTPase family	5
Transglycosylase Slt family	5
Transient receptor (TC 1.A.4) family, STrpC subfamily	5
Transposase 7 family	5
TRNA nucleotidyltransferase/poly(A) polymerase family, Archaeal CCA-adding enzyme subfamily	5
TUB family	5
Two pore domain potassium channel (TC 1.A.1.8) family	5
Type I cytokine receptor family, Type 1 subfamily	5
Tyrosinase family, Hemocyanin subfamily	5
Unc-5 family	5
UPF0065 (bug) family	5
UPL family, K-HECT subfamily	5
UreF family	5
Uve1/UvsE family	5
UvrB family	5
UVSSA family	5
WD repeat LIS1/nudF family	5
WD repeat neurobeachin family	5
Xin family	5
XPG/RAD2 endonuclease family, EXO1 subfamily	5
XPG/RAD2 endonuclease family, FEN1 subfamily	5
Zinc-containing alcohol dehydrogenase family, Quinone oxidoreductase subfamily	5
ZPR1 family	5
Zyxin/ajuba family	5
3-hydroxyacyl-CoA dehydrogenase family	4
3-hydroxyisobutyrate dehydrogenase family	4
6-phosphogluconate dehydrogenase family	4
7S seed storage protein family	4
AAA ATPase family, AFG2 subfamily	4
AAA ATPase family, BCS1 subfamily	4
ABC transporter superfamily, ABCD family, Peroxisomal fatty acyl CoA transporter (TC 3.A.1.203) subfamily	4
ABC transporter superfamily, Lipoprotein translocase (TC 3.A.1.125) family	4
ABC transporter superfamily, Methionine importer (TC 3.A.1.24) family	4
ABC transporter superfamily, UvrA family	4
AceK family	4
Actin family, ARP6 subfamily	4
Activator 1 small subunits family, RfcL subfamily	4
Activator 1 small subunits family, RfcS subfamily	4
Adenoviridae fiber family	4
Adenoviridae hexon-linking protein IIIa family	4
ADP-ribosylglycohydrolase family	4
AIM32 family	4
AIR synthase family	4
Alanine or glycine:cation symporter (AGCS) (TC 2.A.25) family	4
Aldose epimerase family	4
Amino acid/polyamine transporter 2 family, Amino acid/auxin permease (AAAP) (TC 2.A.18.2) subfamily	4
Amino acid-polyamine-organocation (APC) superfamily, Basic amino acid/polyamine antiporter (APA) (TC 2.A.3.2) family	4
Amino acid-polyamine-organocation (APC) superfamily, Cationic amino acid transporter (CAT) (TC 2.A.3.3) family	4
Aminoglycoside phosphotransferase family	4
Anaerobic G-3-P dehydrogenase subunit B family	4
Annexin (TC 1.A.31.1) family	4
APC1 family	4
APC5 family	4
Archaeal-type DHQ synthase family	4
ARR-like family	4
Asparagine synthetase family	4
Aspartate-semialdehyde dehydrogenase family	4
Asx family	4
ATG22 family	4
ATP-dependent AMP-binding enzyme family, DltA subfamily	4
Bacterial/plant glucose-1-phosphate adenylyltransferase family	4
BamB family	4
Beta-eliminating lyase family	4
Beta-lactamase family	4
BMT family	4
BPG-independent phosphoglycerate mutase family, A-PGAM subfamily	4
CACTIN family	4
CAMSAP1 family	4
CAND family	4
Carbon-nitrogen hydrolase superfamily, NIT1/NIT2 family	4
CARMIL family	4
Carotenoid oxygenase family	4
Carotenoid/retinoid oxidoreductase family	4
Cation transport ATPase (P-type) (TC 3.A.3) family	4
Cation transport ATPase (P-type) (TC 3.A.3) family, Type IIIA subfamily	4
CBF/MAK21 family	4
CbxX/CfxQ family	4
CC2D1 family	4
CCDC22 family	4
CCDC88 family	4
Cema family	4
CFAP53 family	4
Chitin synthase family	4
Class I-like SAM-binding methyltransferase superfamily, mRNA cap 0 methyltransferase family	4
Class I-like SAM-binding methyltransferase superfamily, mRNA cap 0-1 NS5-type methyltransferase family	4
Class I-like SAM-binding methyltransferase superfamily, RNA methyltransferase RlmE family, RlmM subfamily	4
Class V-like SAM-binding methyltransferase superfamily, Histone-lysine methyltransferase family, SET5 subfamily	4
Class-I aminoacyl-tRNA synthetase family, GluQ subfamily	4
Class-I aminoacyl-tRNA synthetase family, MetG type 2A subfamily	4
Class-I aminoacyl-tRNA synthetase family, TyrS type 2 subfamily	4
Class-II aminoacyl-tRNA synthetase family, O-phosphoseryl-tRNA(Cys) synthetase subfamily	4
Class-II fumarase/aspartase family, Fumarase subfamily	4
CND1 (condensin subunit 1) family	4
CND2 (condensin subunit 2) family	4
CNOT2/3/5 family	4
CofC family	4
COG4 family	4
Comoviridae genome polyprotein B family	4
Comoviridae genome polyprotein M family	4
Copine family	4
Copper/topaquinone oxidase family	4
CSN12 family	4
CTU2/NCS2 family	4
Cuticular collagen family	4
CWC22 family	4
CWF19 family	4
Cyclin family, Cyclin C subfamily	4
DadA oxidoreductase family	4
DEAD box helicase family, DDX27/DRS1 subfamily	4
DEAD box helicase family, DDX55/SPB4 subfamily	4
DEAD box helicase family, DDX56/DBP9 subfamily	4
DHBP synthase family; GTP cyclohydrolase II family	4
DHHC palmitoyltransferase family, PFA3 subfamily	4
DmpD/TodF/XylF esterase family	4
DNA polymerase delta/II small subunit family	4
DNA repair enzymes AP/ExoA family	4
DPH1/DPH2 family, DPH2 subfamily	4
DZIP C2H2-type zinc-finger protein family	4
EccB family	4
EccD/Snm4 family	4
Elongation factor P family	4
Enoyl-CoA hydratase/isomerase family; 3-hydroxyacyl-CoA dehydrogenase family	4
Etk/wzc family	4
FAM208 family	4
FAN1 family	4
FBPase class 3 family	4
Ferredoxin--NADP reductase type 1 family	4
Ferric reductase (FRE) family	4
FHY3/FAR1 family	4
FliG family	4
FliM family	4
FPP family	4
Fungal fatty acid synthetase subunit beta family	4
GcvP family	4
GDA1/CD39 NTPase family	4
GHMP kinase family, Mevalonate kinase subfamily	4
Glycosyl hydrolase 1 family, Klotho subfamily	4
Glycosyl hydrolase 27 family	4
Glycosyltransferase 1 family	4
Glycosyltransferase 83 family	4
G-protein coupled receptor 1 family, Mas subfamily	4
Group II decarboxylase family, Sphingosine-1-phosphate lyase subfamily	4
GRP transporter (TC 2.A.7.5) family	4
GrpE family	4
GSP L family	4
GTP cyclohydrolase I type 2/NIF3 family	4
GTP-binding SRP family	4
GW182 family	4
HAD-like hydrolase superfamily	4
HAPLN family	4
HCP family	4
HEK2 family	4
HEM-1/HEM-2 family	4
Hemocyanin family	4
Herpesviridae glycoprotein M family	4
Herpesviridae OriBP family	4
Herpesviridae TAF50 family	4
Herpesviridae TRX1 protein family	4
HesA/MoeB/ThiF family, UBA4 subfamily	4
HflD family	4
Histidine acid phosphatase family, VIP1 subfamily	4
HsdR family	4
Hyi family	4
HYR1/IFF family	4
Immunoglobulin superfamily, Contactin family	4
Importin beta family, Importin beta-1 subfamily	4
Importin beta family, Importin beta-2 subfamily	4
IPI1 family	4
Iron-containing alcohol dehydrogenase family	4
Isocitrate lyase/PEP mutase superfamily, Isocitrate lyase family	4
IspD/TarI cytidylyltransferase family, IspD subfamily; IspF family	4
JARID1 histone demethylase family	4
JHDM3 histone demethylase family	4
KAR5 family	4
KdsB family	4
KRE28 family	4
KRI1 family	4
Ku80 family	4
LAGLIDADG endonuclease family; Heme-copper respiratory oxidase family	4
LDH/MDH superfamily, MDH type 3 family	4
LTN1 family	4
Lysophospholipase family	4
Mannose-6-phosphate isomerase type 1 family	4
Mediator complex subunit 17 family	4
Membrane-bound acyltransferase family, Sterol o-acyltransferase subfamily	4
MET18/MMS19 family	4
Methylenetetrahydrofolate reductase family	4
Methyltransferase superfamily, Type-7 methyltransferase family	4
MG067/MG068/MG395 family	4
Mical family	4
Misato family	4
MMM1 family	4
MON2 family	4
Monovalent cation:proton antiporter 2 (CPA2) transporter (TC 2.A.37) family, KEA (TC 2.A.37.1) subfamily	4
MRE11/RAD32 family	4
N4BP1 family	4
N-acetylmuramoyl-L-alanine amidase 2 family	4
NAD-dependent DNA ligase family, LigB subfamily	4
NDK family	4
Neutral ceramidase family	4
Nicastrin family	4
NipSnap family	4
Nonaspanin (TM9SF) (TC 9.A.2) family	4
NOP14 family	4
NOTCH family	4
NRAP family	4
Nucleoporin Nup133 family	4
Nucleoporin Nup85 family	4
Nucleoredoxin family	4
OAF3 family	4
Oligopeptide OPT transporter family	4
OpgD/OpgG family	4
OprB family	4
Ornithine cyclodeaminase/mu-crystallin family	4
OXA1/ALB3/YidC (TC 2.A.9.2) family	4
OXR1 family	4
P2likevirus tape measure protein family	4
PanB family	4
Pannexin family	4
Paramyxoviruses hemagglutinin-neuraminidase family	4
Peptidase A22A family	4
Peptidase C14A family	4
Peptidase C2 family, PalB/RIM13 subfamily	4
Peptidase C78 family	4
Peptidase M18 family	4
Peptidase M20A family, DapE subfamily	4
Peptidase M27 family	4
Peptidase S1 family, Plasminogen subfamily	4
Peptidase S28 family	4
Peptidase S41B family	4
Peptidase S45 family	4
Peroxin-14 family	4
Peroxisomal targeting signal receptor family	4
'phage' integrase family, XerD subfamily	4
Phospholipase D family	4
PlsY family	4
Poly(ADP-ribose) glycohydrolase family	4
PQQ oxidoreductase GdhB family	4
Precorrin-2 dehydrogenase / sirohydrochlorin ferrochelatase family; Precorrin methyltransferase family	4
Prokaryotic Ku family	4
Proteasome subunit S2 family	4
Protein kinase superfamily, AGC Ser/Thr protein kinase family, S6 kinase subfamily	4
Protein kinase superfamily, CAMK Ser/Thr protein kinase family, PKD subfamily	4
Protein kinase superfamily, CAMK Ser/Thr protein kinase family, Smok subfamily	4
Protein kinase superfamily, CK1 Ser/Thr protein kinase family	4
Protein kinase superfamily, CMGC Ser/Thr protein kinase family	4
Protein kinase superfamily, CMGC Ser/Thr protein kinase family, MNB/DYRK subfamily	4
Protein kinase superfamily, Ser/Thr protein kinase family, BUB1 subfamily	4
Protein kinase superfamily, Ser/Thr protein kinase family, CDC7 subfamily	4
Protein kinase superfamily, TKL Ser/Thr protein kinase family, RAF subfamily	4
Protein kinase superfamily, Tyr protein kinase family, JAK subfamily	4
Protein prenyltransferase subunit beta family	4
PRPF40 family	4
QueG family	4
RAD52 family	4
RdgC family	4
RdRP family	4
Reaction center PufL/M/PsbA/D family	4
RecA family	4
Reduced folate carrier (RFC) transporter (TC 2.A.48) family	4
Reoviridae RNA-directed RNA polymerase family	4
RFX family	4
Riboflavin transporter family	4
RIF1 family	4
RmuC family	4
RNA 3'-terminal cyclase family, Type 1 subfamily	4
RNA 3'-terminal cyclase family, Type 2 subfamily	4
RNase T2 family	4
RNR ribonuclease family	4
ROX family, NO66 subfamily	4
RRM Spen family	4
S100-fused protein family; S-100 family	4
SCC2/Nipped-B family	4
SCC3 family	4
ScpA family	4
SEC23/SEC24 family, SEC24 subfamily	4
Sel-1 family	4
SFH5 family	4
SHE3 family	4
Sigma-54 factor family	4
SIL1 family	4
Sirtuin family, Class U subfamily	4
SLA1 family	4
SLC29A/ENT transporter (TC 2.A.57) family	4
SLITRK family	4
Small heat shock protein (HSP20) family	4
SMC family, SMC1 subfamily	4
SMC family, SMC6 subfamily	4
SMG8 family	4
SNF2/RAD54 helicase family, ISWI subfamily	4
SNF2/RAD54 helicase family, RAD16 subfamily	4
SNU71 family	4
SPC42 family	4
Sphingomyelin synthase family	4
Spire family	4
Splicing factor SR family	4
SPT20 family	4
SQS1 family	4
Squalene monooxygenase family	4
SRP72 family	4
Strictosidine synthase family	4
STT3 family	4
Sulfate adenylyltransferase family	4
Sulfotransferase 1 family	4
Synaptojanin family; Inositol 1,4,5-trisphosphate 5-phosphatase family	4
Tannase family	4
TBCD family	4
TCAF family	4
TEL2 family	4
Tellurite-resistance/dicarboxylate transporter (TDT) family	4
TET family	4
TFP11/STIP family	4
THF1 family	4
Thymidine/pyrimidine-nucleoside phosphorylase family	4
TIFY/JAZ family	4
TMEM1 family	4
TMTC family	4
TolB family	4
Tom40 family	4
Tonsoku family	4
TRAFAC class dynamin-like GTPase superfamily, Dynamin/Fzo/YdjA family, Mitofusin subfamily	4
TRAFAC class myosin-kinesin ATPase superfamily, Kinesin family, NCD subfamily	4
TRAFAC class translation factor GTPase superfamily, Classic translation factor GTPase family, SelB subfamily	4
TRAFAC class translation factor GTPase superfamily, Classic translation factor GTPase family, TetM/TetO subfamily	4
TRAFAC class TrmE-Era-EngA-EngB-Septin-like GTPase superfamily, Era GTPase family	4
Transient receptor (TC 1.A.4) family	4
Transposase 11 family	4
Transposase IS21/IS408/IS1162 family	4
TRAP transporter large permease family	4
TrkH potassium transport family, HKT (TC 2.A.38.3) subfamily	4
TRL1 family	4
Tropomyosin family	4
TrpC family	4
Tubulin family	4
Tubulin--tyrosine ligase family	4
TVP38/TMEM64 family	4
Two pore domain potassium channel (TC 1.A.1.7) family	4
Type IB topoisomerase family	4
Type II pantothenate kinase family	4
Type II topoisomerase GyrB family	4
Type VI collagen family	4
Ubiquitin conjugation factor E4 family	4
UBR4 family	4
UFL1 family	4
Universal ribosomal protein uL10 family	4
Universal ribosomal protein uL6 family	4
UPF0051 (ycf24) family	4
UPF0111 family	4
UPF0246 family	4
UPF0271 (lamB) family	4
UPF0276 family	4
UPF0442 family	4
UPF0605 family	4
UPL family, TOM1/PTR1 subfamily	4
Uracil-DNA glycosylase (UDG) superfamily, UNG family	4
VAC14 family	4
V-ATPase H subunit family	4
V-ATPase proteolipid subunit family	4
VDP/USO1/EDE1 family	4
Velvet family, VeA subfamily	4
Vitamin-B12 dependent methionine synthase family	4
VPS53 family	4
VTS1 family	4
WD repeat L(2)GL family	4
WD repeat WDR12/YTM1 family	4
WRKY group II-a family	4
WUS homeobox family	4
Xanthine/uracil permease family, AzgA purine transporter (TC 2.A.1.40) subfamily	4
XPC family	4
XPO2/CSE1 family	4
ZW10 family	4
2-5A synthase family	3
2-selenouridine synthase family	3
4Fe4S bacterial-type ferredoxin family, RnfC subfamily	3
4-hydroxy-2-oxovalerate aldolase family	3
5'-AMP-activated protein kinase gamma subunit family	3
AAA ATPase family, RarA/MGS1/WRNIP1 subfamily	3
AB hydrolase superfamily, AB hydrolase 4 family	3
ABC transporter superfamily, ABCB family, Heavy Metal importer (TC 3.A.1.210) subfamily	3
ABC transporter superfamily, Aliphatic sulfonates importer (TC 3.A.1.17.2) family	3
ABC transporter superfamily, Carbohydrate importer 2 (CUT2) (TC 3.A.1.2) family	3
Acetylglutamate kinase family; NAGSA dehydrogenase family	3
Acetyltransferase ATAT1 family	3
Acetyltransferase family, ECO subfamily	3
Acid sphingomyelinase family	3
AcsC/BcsC family	3
Actin-binding proteins ADF family, Twinfilin subfamily	3
Activator 1 small subunits family, CTF18 subfamily	3
ADAT1 family	3
Adenosine and AMP deaminases family, ADGF subfamily	3
Adenosylhomocysteinase family	3
Adenoviridae core-capsid bridging protein family	3
Adenoviridae hexon protein family	3
Adenoviridae shutoff protein family	3
AdoMet synthase family	3
Agmatine deiminase family	3
AIM21 family	3
AlaE exporter family	3
Aldehyde dehydrogenase family, AstD subfamily	3
Aldo/keto reductase family, Aldo/keto reductase 2 subfamily	3
Aldolase class II family, Adducin subfamily	3
Alpha-actinin family	3
Alphaherpesvirinae HHV-1 UL47 family	3
Amer family	3
Amino acid-polyamine-organocation (APC) superfamily, Amino acid transporter (AAT) (TC 2.A.3.1) family	3
AMN1 family	3
Anaerobic coproporphyrinogen-III oxidase family	3
Antibiotic N-acetyltransferase family	3
AP2/ERF transcription factor family, ERF subfamily	3
Ap4A hydrolase family	3
APC4 family	3
APO family	3
Archaeal DnaG primase family	3
Archaeal RpoD/eukaryotic RPB3 RNA polymerase subunit family	3
Archaeosine tRNA-ribosyltransferase family	3
AsmA family	3
Asparaginase 1 family	3
Astroviridae capsid polyprotein family	3
Astroviridae polyprotein 1AB family	3
ATP phosphoribosyltransferase family, Long subfamily	3
ATP-dependent AMP-binding enzyme family, MenE subfamily	3
AtxA/AcpA family	3
ATZ/TRZ family	3
Bacterial phospholipase C family	3
Bacterial ring-hydroxylating dioxygenase alpha subunit family	3
Bacterial solute-binding protein 2 family	3
Bacterial solute-binding protein 3 family	3
BBP1 family	3
BCCT transporter (TC 2.A.15) family	3
BchN/ChlN family	3
BCL9 family	3
BHLH protein family	3
Binding-protein-dependent transport system permease family, MalFG subfamily	3
Biotin--protein ligase family	3
Branched chain amino acid transporter family	3
BUD4 family	3
BZIP family, ATF subfamily	3
Calcium channel alpha-1 subunit (TC 1.A.1.11) family	3
Calcium channel alpha-1 subunit (TC 1.A.1.11) family, Two pore calcium channel subfamily	3
CALCOCO family	3
Calycin superfamily, Lipocalin family	3
Carbamate kinase family	3
Carbon-nitrogen hydrolase superfamily, BTD/VNN family	3
Carbon-nitrogen hydrolase superfamily, Nitrilase family	3
CASP family	3
Cation diffusion facilitator (CDF) transporter (TC 2.A.4) family	3
Cation transport ATPase (P-type) (TC 3.A.3) family, Type IIB subfamily	3
CbiM family	3
CCN family	3
CdiA family	3
CDP-glycerol glycerophosphotransferase family	3
Centaurin gamma-like family	3
CEP170 family	3
CEP63 family	3
CFAP206 family	3
CHAF1A family	3
ChlB/BchB/BchZ family	3
Choline/ethanolamine kinase family	3
Chromate ion transporter (CHR) (TC 2.A.51) family	3
Chromogranin/secretogranin protein family	3
Cingulin family	3
Class I-like SAM-binding methyltransferase superfamily, DOT1 family	3
Class I-like SAM-binding methyltransferase superfamily, RNA M5U methyltransferase family, TrmA subfamily	3
Class I-like SAM-binding methyltransferase superfamily, RNA methyltransferase RlmE family	3
Class I-like SAM-binding methyltransferase superfamily, RsmB/NOP family, TRM4 subfamily	3
Class I-like SAM-binding methyltransferase superfamily, TRM61 family	3
Class IV-like SAM-binding methyltransferase superfamily, RNA methyltransferase TrmH family	3
Class V-like SAM-binding methyltransferase superfamily, Histone-lysine methyltransferase family, Suvar4-20 subfamily	3
Class-I aminoacyl-tRNA synthetase family, MetG type 2B subfamily	3
Class-II aminoacyl-tRNA synthetase family, Type-2 seryl-tRNA synthetase subfamily	3
Class-II pyridine nucleotide-disulfide oxidoreductase family	3
Class-V pyridoxal-phosphate-dependent aminotransferase family, NifS/IscS subfamily	3
Claudin family	3
ClpX chaperone family, HslU subfamily	3
CND2 H2 (condensin-2 subunit 2) family	3
CND3 (condensin subunit 3) family	3
COBRA family	3
COG3 family	3
Complex I 30 kDa subunit family; Complex I 49 kDa subunit family	3
Connexin family, Alpha-type (group II) subfamily	3
Copper type II ascorbate-dependent monooxygenase family	3
CPA3 antiporters (TC 2.A.63) subunit D family	3
CRISPR-associated exonuclease Cas4 family; CRISPR-associated endonuclease Cas1 family	3
CRISPR-associated nuclease Cas3-HD family; CRISPR-associated helicase Cas3 family	3
Crooked-neck family	3
CSM3 family	3
CSN1 family	3
CstA family	3
CTC1 family	3
CWC21 family	3
CWC25 family	3
Cytidine and deoxycytidylate deaminase family; HTP reductase family	3
Cytidylate kinase family, Type 1 subfamily	3
D-(-)-3-hydroxybutyrate oligomer hydrolase family	3
DACH/dachshund family	3
DDB1 family	3
DDI1 family	3
DEAD box helicase family, DDX59 subfamily	3
DEAD box helicase family, DEAH subfamily, PRP16 sub-subfamily	3
DEAD box helicase family, MRH4 subfamily	3
DEF1 family	3
DeoC/FbaB aldolase family	3
Deoxyhypusine synthase family	3
DExH box helicase family	3
DHHC palmitoyltransferase family, AKR/ZDHHC17 subfamily	3
DHOase family	3
DHOase family, Hydantoinase/dihydropyrimidinase subfamily	3
Dihydroxyacetone kinase (DAK) family	3
DisA family	3
DMRT family	3
DNA glycosylase family, DEMETER subfamily	3
DNA polymerase alpha subunit B family	3
DNase II family	3
DRC1 family	3
DSH family	3
DUP/COS family	3
Dwarfin/SMAD family	3
DXO/Dom3Z family	3
EccE family	3
ECD family	3
EIF-3 subunit C family	3
EIF-3 subunit F family	3
EIF-3 subunit H family	3
EIF-3 subunit L family	3
EIF-3 subunit M family	3
EIS1 family	3
Elbow/Noc family	3
ELL/occludin family	3
Emb family	3
EMC1 family	3
Ena/VASP family	3
EPS8 family	3
EROs family	3
EST1 family	3
ETT1 family	3
Eukaryotic GSH synthase family	3
FabD family	3
FAH family	3
FAM135 family	3
FAM20 family	3
FAM214 family	3
FAM53 family	3
FCHO family	3
FdhD family	3
Fem-1 family	3
Ferroportin (FP) (TC 2.A.100) family, SLC40A subfamily	3
FIP1 family	3
Flavoprotein pyridine nucleotide cytochrome reductase family	3
FliK family	3
FliR/MopE/SpaR family	3
FNDC3 family	3
FNT transporter (TC 2.A.44) family	3
Formin homology family, BNI1 subfamily	3
Four-carbon acid sugar kinase family	3
FRAS1 family	3
FRQ family	3
FtsZ family	3
Fumigaclavine B O-acetyltransferase family	3
Fungal Na(+)/H(+) exchanger family	3
Fungal TPase family	3
GAPVD1 family	3
GCN1 family	3
GcvP family, C-terminal subunit subfamily	3
GcvT family, CAF17 subfamily	3
GDE1 family	3
GHMP kinase family, GalK subfamily	3
GIGYF family	3
GLTSCR2 family	3
Gluconeogenesis factor family	3
Glucosamine/galactosamine-6-phosphate isomerase family, 6-phosphogluconolactonase subfamily	3
Glucosamine/galactosamine-6-phosphate isomerase family, NagB subfamily	3
Glutamate--cysteine ligase type 1 family, Type 2 subfamily	3
Glycerate kinase type-1 family	3
Glycerate kinase type-2 family	3
Glycosyl hydrolase 14 family	3
Glycosyl hydrolase 18 family, Chitinase class V subfamily	3
Glycosyl hydrolase 26 family	3
Glycosyl hydrolase 29 family	3
Glycosyl hydrolase 3 family, NagZ subfamily	3
Glycosyl hydrolase 4 family	3
Glycosyl hydrolase 55 family	3
Glycosyl hydrolase 56 family	3
Glycosyl hydrolase 6 (cellulase B) family	3
Glycosyl hydrolase 63 family	3
Glycosyl hydrolase 70 family	3
Glycosyl hydrolase 74 family	3
Glycosyl hydrolase 76 family	3
Glycosyl hydrolase 95 family	3
Glycosyltransferase 14 family	3
Glycosyltransferase 14 family, XylT subfamily	3
Glycosyltransferase 2 family, Plant cellulose synthase-like F subfamily	3
Glycosyltransferase 20 family	3
Glycosyltransferase 22 family, PIGB subfamily	3
Glycosyltransferase 29 family	3
Glycosyltransferase 4 family	3
Glycosyltransferase 48 family	3
GPATCH1 family	3
GppA/Ppx family	3
G-protein coupled receptor 3 family, TAS1R subfamily	3
GST superfamily	3
GTP cyclohydrolase IV family	3
H(+)-translocating pyrophosphatase (TC 3.A.10) family, K(+)-stimulated subfamily	3
HAD-like hydrolase superfamily, CbbY/CbbZ/Gph/YieH family	3
HAD-like hydrolase superfamily, Cof family	3
HAK/KUP transporter (TC 2.A.72.3) family	3
Haloalkane dehalogenase family, Type 2 subfamily	3
HAP2/GCS1 family	3
HAT1 family	3
HDGF family	3
Heat shock protein 70 (TC 1.A.33) family, HSP110/SSE subfamily	3
Hedgehog family	3
Helicase family, AddB/RexB type 1 subfamily	3
Helicase family, RAD3/XPD subfamily	3
Helicase family, Yeast subtelomeric Y' repeat subfamily	3
Heme-copper respiratory oxidase family; Cytochrome c oxidase subunit 3 family	3
Hepadnaviridae P protein family	3
Herpesviridae BMRF2 family	3
Herpesviridae cytoplasmic envelopment protein 2 family	3
Herpesviridae helicase family	3
Herpesviridae large structural phosphoprotein family	3
Herpesviridae major capsid protein family	3
Herpesviridae pp85 family	3
Herpesviridae tegument protein VP16 protein family	3
Herpesviridae UL32 protein family	3
Herpesviridae UL49 family	3
Herpesviridae UL87 family	3
HFCD (homo-oligomeric flavin containing Cys decarboxylase) superfamily; PPC synthetase family	3
HIN-200 family	3
Histone deacetylase family, HD type 1 subfamily	3
HMG-CoA synthase family	3
HNF1 homeobox family	3
HRD1 family	3
HSF family, Class A subfamily	3
HSP33 family	3
HupH/HyaF family	3
HY2 family	3
HypE family	3
Immunoglobulin superfamily, CEA family	3
Immunoglobulin superfamily, DCC family	3
Immunoglobulin superfamily, ICAM family	3
Immunoglobulin superfamily, ROBO family	3
Immunoglobulin superfamily, Turtle family	3
Inositol 1,4,5-trisphosphate 5-phosphatase family	3
Inositol monophosphatase family	3
Inovirus G3P protein family	3
Insect beta-1,3-glucan binding protein family	3
Insect chemoreceptor superfamily, Gustatory receptor (GR) family, Gr21a subfamily	3
Insect chemoreceptor superfamily, Gustatory receptor (GR) family, Gr2a subfamily	3
Insect chemoreceptor superfamily, Heteromeric odorant receptor channel (TC 1.A.69) family, Or1a subfamily	3
Integrator subunit 5 family	3
Interleukin-1 receptor family	3
IPP isomerase type 1 family	3
IRF family	3
Iron/ascorbate-dependent oxidoreductase family, GA3OX subfamily	3
IucA family	3
IucC family	3
JHDM1 histone demethylase family	3
JHDM1 histone demethylase family, JHDM1D subfamily	3
JHDM2 histone demethylase family	3
Ketol-acid reductoisomerase family	3
Ketopantoate reductase family	3
KNR4/SMI1 family	3
Krueppel C2H2-type zinc-finger protein family, Hic subfamily	3
LacY/RafB permease family, HcaT subfamily	3
LAGLIDADG endonuclease family	3
LAMP family	3
LDH/MDH superfamily, LDH family	3
Leprecan family	3
LigB/MhpB extradiol dioxygenase family	3
LIMR family	3
LIMR family, LMBRD1 subfamily	3
Lipase chaperone family	3
Lipoxygenase family	3
LpoA family	3
Lst-2 family	3
LTE1 family	3
Lysyl oxidase family	3
Major facilitator superfamily, MFSD6 family	3
Major facilitator superfamily, phosphate:H(+) symporter (TC 2.A.1.9) family	3
Major facilitator superfamily, Sodium/anion cotransporter family	3
Mastermind family	3
Mediator complex subunit 15 family	3
MEF2 family	3
Membrane-bound acyltransferase family	3
Metallo-beta-lactamase superfamily, Glyoxalase II family	3
Metallo-beta-lactamase superfamily, RNA-metabolizing metallo-beta-lactamase-like family, Bacterial RNase J subfamily	3
Methylthiotransferase family, CDKAL1 subfamily	3
Methylthiotransferase family, MtaB subfamily	3
Methyltransferase superfamily, RlmG family	3
Methyltransferase superfamily, RsmI family	3
Methyltransferase superfamily, RsmJ family	3
Methyltransferase superfamily, tRNA (adenine-N(6)-)-methyltransferase family	3
MG032/MG096/MG288 family	3
MG185/MG260 family	3
Mg-chelatase subunits D/I family	3
Midasin family	3
MIP18 family; Mrp/NBP35 ATP-binding proteins family	3
MipA/OmpV family	3
MLO family	3
MoaB/Mog family; MoeA family	3
ModE family	3
MRF family	3
MsrQ family	3
MTERF family	3
MTFR1 family	3
MtrE family	3
Mut-7 family	3
MYB-CC family	3
Mycobacterial PE family, PGRS subfamily	3
Myotilin/palladin family	3
MYST (SAS/MOZ) family	3
NagA family	3
Nav/unc-53 family	3
NCBP1 family	3
NFX1 family	3
NGG1 family	3
NiCoT transporter (TC 2.A.52) family	3
Ninja family	3
NK-2 homeobox family	3
Nodaviridae RNA polymerase family	3
NqrB/RnfD family	3
NRAMP (TC 2.A.55) family	3
Nucleosome assembly protein (NAP) family	3
Nucleotide-sugar transporter family, SLC35A subfamily	3
Nucleotide-sugar transporter family, SLC35B subfamily	3
NudE family	3
NUP210 family	3
NurA family	3
NusA family	3
NXF family	3
OmpA family	3
Orbivirus VP2 family	3
Orn/Lys/Arg decarboxylase class-I family	3
Orn/Lys/Arg decarboxylase class-II family	3
OST-alpha family	3
Otopetrin family	3
Outer membrane porin (Opr) (TC 1.B.25) family	3
P2X receptor family	3
PalH/RIM21 family	3
Parvoviruses non-capsid protein family	3
PdxA family	3
Pectinesterase family	3
Peptidase A25 family	3
Peptidase C25 family	3
Peptidase M24 family, SPT16 subfamily	3
Peptidase M24B family, Bacterial-type prolidase subfamily	3
Peptidase M26 family	3
Peptidase M67A family, CSN5 subfamily	3
Peptidase S33 family, ABHD4/ABHD5 subfamily	3
Peptidase S46 family	3
Peptidase S66 family	3
Peptidase S9B family, DPPIV subfamily	3
Peptidase T1A family	3
Phage GPA family	3
Phosphatidylserine decarboxylase family, PSD-B subfamily, Eukaryotic type II sub-subfamily	3
Phosphofructokinase type A (PFKA) family, ATP-dependent PFK group I subfamily, Prokaryotic clade "B1" sub-subfamily	3
Phosphofructokinase type A (PFKA) family, PPi-dependent PFK group II subfamily, Clade "Long" sub-subfamily	3
PhzF family	3
PI3/PI4-kinase family, TRA1 subfamily	3
PIAS family	3
Pirin family	3
PNP synthase family	3
Polysaccharide lyase 1 family	3
PPase class C family	3
PqiB family	3
Precorrin methyltransferase family	3
Precorrin-6x reductase family	3
Prokaryotic riboflavin transporter (P-RFT) (TC 2.A.87) family	3
Proline oxidase family	3
Prominin family	3
Proteasome subunit p55 family	3
Proteasome subunit S1 family	3
Protein kinase superfamily, AGC Ser/Thr protein kinase family, cGMP subfamily	3
Protein kinase superfamily, AGC Ser/Thr protein kinase family, GPRK subfamily	3
Protein kinase superfamily, CAMK Ser/Thr protein kinase family, CHEK2 subfamily	3
Protein kinase superfamily, CAMK Ser/Thr protein kinase family, DAP kinase subfamily	3
Protein kinase superfamily, CK1 Ser/Thr protein kinase family, VRK subfamily	3
Protein kinase superfamily, CMGC Ser/Thr protein kinase family, MAP kinase subfamily	3
Protein kinase superfamily, Ser/Thr protein kinase family, KIN82 subfamily	3
Protein kinase superfamily, TKL Ser/Thr protein kinase family, Pelle subfamily	3
Protein kinase superfamily, TKL Tyr protein kinase family	3
Protein kinase superfamily, Tyr protein kinase family, AXL/UFO subfamily	3
Protein kinase superfamily, Tyr protein kinase family, FAK subfamily	3
Protein kinase superfamily, Tyr protein kinase family, TEC subfamily	3
Protein-tyrosine phosphatase family, Receptor class 2A subfamily	3
Protein-tyrosine phosphatase family, Receptor class 5 subfamily	3
PrsA family	3
PtdIns transfer protein family, PI transfer class IIA subfamily	3
PUR DNA-binding protein family	3
Rab GDI family	3
RAD18 family	3
Radical SAM superfamily	3
Radical SAM superfamily, CofH family	3
Radical SAM superfamily, Lipoyl synthase family	3
RASGRP family	3
RBR family, Ariadne subfamily	3
RecA family, RAD51 subfamily	3
RecJ family	3
REXO4 family	3
RFT1 family	3
Ribonucleoside diphosphate reductase class-2 family	3
RICTOR family	3
RimM family	3
RIPOR family	3
RNA1 family	3
RNase E/G family	3
[truncated: 3,260 more rows]
